# Supplementary material for: Revisiting MMPBSA by Adoption of MC-Based Surface Area/Volume, ANI-ML Potentials, and Two-Valued Interior Dielectric Constant
Source: J Phys Chem B. 2023 May 12;127(20):4415–29. doi: 10.1021/acs.jpcb.3c00834 (PMC10226125; doi:10.1021/acs.jpcb.3c00834)
Supplement: Supplementary file 1 — jp3c00834_si_001.xlsx [file jp3c00834_si_001.xlsx]

## Sheet: Data
PL ID	DEXP	Normalize0100	ANI2x	EEL indi1	EEL indi2.1	EEL indi3	EEL indi5	EEL indi10	VDW	EPB_indi1	EPB_indi2.1	EPB_indi3	EPB_indi5	EPB_indi10	ENP_SASA	SASA=ENP/0.005	ENP_SAV	SAV=(ENP-0.5692)/0.0378	Edisper	GMX_SASA	GMX_SAV	ASA	PCAV	POAV
18624	-8.85661	70.7584	-33.4709	-24.23	-11.54	-8.08	-4.85	-2.42	-37.73	35.64	16.68	11.49	6.66	3.04	-3.65	-730	-26.34	-711.884	45.2	-735.3	-619.168	-717.776	-488.26	24.84
18629	-7.8985	80.7519	-34.2406	-18.63	-8.87	-6.21	-3.73	-1.86	-40.65	33.62	15.76	10.87	6.31	2.89	-3.9	-780	-28.59	-771.407	48.26	-782.903	-670.416	-773.722	-512.2	25.65
18630	-9.53335	63.6996	-36.5875	-23.04	-10.97	-7.68	-4.61	-2.3	-40.86	35.07	16.4	11.3	6.55	3	-3.85	-770	-28.77	-776.169	47.62	-776.974	-678.851	-758.945	-523.97	24.42
18631	-9.81642	60.747	-34.4538	-25.02	-11.91	-8.34	-5	-2.5	-40.44	35.52	16.59	11.42	6.61	3.01	-3.79	-758	-27.96	-754.741	48.18	-765.344	-667.881	-751.359	-511.28	25.12
18632	-9.4717	64.3427	-35.6431	-21.12	-10.06	-7.04	-4.22	-2.11	-43.08	34.94	16.4	11.33	6.59	3.03	-4.04	-808	-29.87	-805.27	49.56	-810.533	-716.505	-806.698	-523.69	26.26
18633	-9.56666	63.3522	-34.9295	-26.83	-12.78	-8.94	-5.37	-2.68	-41.59	39.6	18.52	12.77	7.39	3.36	-4	-800	-29.55	-796.804	49.27	-799.827	-697.238	-790.363	-521.99	19.9
18634	-10.4206	54.445	-37.3026	-23.22	-11.06	-7.74	-4.64	-2.32	-44.55	35.9	16.81	11.59	6.72	3.07	-4.15	-830	-30.09	-811.09	52.03	-824.271	-719.772	-815.11	-533.25	25.98
18635	-7.59767	83.8897	-36.1047	-24.21	-11.53	-8.07	-4.84	-2.42	-41.54	36.81	17.28	11.93	6.93	3.16	-3.99	-798	-29.4	-792.836	49.45	-797.665	-701.168	-786.441	-526.03	36.48
18637	-10.5754	52.8303	-39.8144	-24.76	-11.79	-8.25	-4.95	-2.48	-46.11	40.24	18.84	13	7.53	3.45	-4.44	-888	-31.77	-855.534	55.82	-890.738	-756.327	-870.663	-549.72	59.52
18638	-10.5248	53.3587	-41.8171	-27.78	-13.23	-9.26	-5.56	-2.78	-47.52	42.29	19.79	13.65	7.91	3.61	-4.5	-900	-32.6	-877.492	56.93	-902.849	-782.208	-895.825	-568.39	60.71
18639	-10.1573	57.1914	-44.3476	-38.02	-18.11	-12.67	-7.6	-3.8	-48.11	51.54	24.11	16.62	9.63	4.39	-4.48	-896	-32.51	-875.111	55.86	-896.99	-774.545	-888.695	-546.28	35.85
18652	-11.1399	46.943	-48.2648	-39.29	-18.71	-13.1	-7.86	-3.93	-52.09	57.12	26.71	18.4	10.66	4.85	-4.64	-928	-35.07	-942.836	60.18	-932.316	-828.98	-926.422	-586.26	8.09
18658	-10.1142	57.6409	-43.4801	-35.5	-16.91	-11.83	-7.1	-3.55	-44.94	49.34	23	15.81	9.12	4.13	-4.12	-824	-29.69	-800.508	52.13	-830.438	-706.653	-814.181	-539.99	38.46
18659	-9.87002	60.188	-40.9391	-28.31	-13.48	-9.44	-5.66	-2.83	-47.15	44.45	20.8	14.33	8.29	3.77	-4.45	-890	-32.23	-867.704	55.68	-889.089	-775.188	-878.934	-581.5	50.71
2A4F	-14.4884	12.0161	-89.7391	-48.95	-23.31	-16.32	-9.79	-4.9	-69.63	87.85	41.06	28.28	16.35	7.42	-6.41	-1282	-47.81	-1279.87	86.26	-1284.72	-1154.1	-1277.31	-1074.1	122
2GZ7	-9.25199	66.6344	-43.4209	-14.97	-7.13	-4.99	-2.99	-1.5	-42.33	33.09	15.36	10.55	6.08	2.73	-3.6	-720	-27.51	-742.836	46.95	-721.965	-667.069	-718.068	-628.5	-25.73
2GZ8	-7.8336	81.4289	-23.1424	-12.62	-6.01	-4.21	-2.52	-1.26	-28.6	27.77	13.07	9.05	5.29	2.46	-2.91	-582	-19.24	-524.053	34.73	-581.827	-467.426	-569.309	-424.54	107.88
3R0W	-10.6642	51.9038	-49.5389	-23.95	-11.41	-7.98	-4.79	-2.4	-53.23	50.93	23.92	16.53	9.61	4.4	-5.83	-1166	-38.94	-1045.22	74.28	-1152.07	-907.842	-1140.86	-839.96	281.58
3R0Y	-11.8349	39.6932	-48.8976	-23.55	-11.22	-7.85	-4.71	-2.36	-56.76	51.76	24.12	16.68	9.69	4.42	-6	-1200	-41.86	-1122.47	74.67	-1197.84	-989.139	-1190.48	-909.36	206.67
3SPK	-12.0847	37.088	-83.7718	-39.3	-18.71	-13.1	-7.86	-3.93	-67.58	66.15	30.76	21.18	12.23	5.52	-6.13	-1226	-48.45	-1296.8	83.77	-1204.68	-1154.94	-1212.9	-1056.7	46.47
3V3M	-7.54408	84.4487	-48.6751	-18.62	-8.87	-6.21	-3.72	-1.86	-51.95	44.32	20.75	14.31	8.3	3.8	-4.56	-912	-35.51	-954.476	60.25	-916.054	-868	-890.098	-922.73	53.92
4KB9	-12.3701	34.1106	-67.7721	-41.35	-19.69	-13.78	-8.27	-4.14	-73.26	90.4	41.85	28.65	16.39	7.29	-6.4	-1280	-51.15	-1368.23	89.28	-1291.2	-1228.31	-1279.36	-1075.69	10.67
4MDS	-7.38642	86.0931	-38.1315	-16.41	-7.81	-5.47	-3.28	-1.64	-52.05	46.35	21.73	15	8.72	4.02	-4.74	-948	-33.62	-904.476	61.3	-953.63	-799.406	-926.6	-707.49	157.42
4YOJ	-9.05956	68.6414	-46.1299	-16.07	-7.65	-5.36	-3.21	-1.61	-60.89	44.71	20.89	14.39	8.36	3.84	-4.99	-998	-38.7	-1038.87	63.97	-997.785	-926.376	-982	-819.77	-15.71
5DGW	-13.7569	19.6457	-77.6334	-42.1	-20.05	-14.03	-8.42	-4.21	-70.53	79.66	37.05	25.47	14.69	6.64	-6.38	-1276	-48.66	-1302.36	86.82	-1261.75	-1157.92	-1251.57	-1001.48	116.6
5IVS	-11.6618	41.4989	-67.4194	-31.87	-15.18	-10.62	-6.38	-3.19	-66.3	73.6	34.62	23.95	13.97	6.43	-6.6	-1320	-47.35	-1267.7	85.65	-1317.07	-1141.32	-1299.29	-946.15	169.23
5IVT	-12.903	28.5528	-76.749	-33.28	-15.85	-11.09	-6.66	-3.33	-63.99	72.31	33.8	23.29	13.49	6.17	-6.36	-1272	-46.96	-1257.39	81.79	-1261.65	-1133.5	-1262.6	-1005.99	77.31
5TYS	-15.6404	0	-87.7164	-66.05	-31.45	-22.02	-13.21	-6.61	-72.38	113.16	52.97	36.55	21.21	9.7	-6.91	-1382	-52.05	-1392.04	92.52	-1376.96	-1250.98	-1369.62	-1099.48	190.83
5ULT	-12.1537	36.3684	-66.4613	-38.3	-18.24	-12.77	-7.66	-3.83	-65.92	78.86	36.78	25.2	14.52	6.59	-6.17	-1234	-46.54	-1246.28	83.23	-1236.08	-1107.15	-1229.97	-907.99	84.53
5UOV	-10.1573	57.1914	-52.0695	-35.79	-17.04	-11.93	-7.16	-3.58	-51.09	58.16	27.66	19.21	11.26	5.21	-5.6	-1120	-38.6	-1036.22	68.86	-1116.3	-896.891	-1070.13	-782.03	259.52
6CDJ	-14.9905	6.77937	-71.8609	-38.78	-18.47	-12.93	-7.76	-3.88	-66.79	78.3	36.8	25.43	14.8	6.79	-6.62	-1324	-46.75	-1251.83	87.04	-1314.01	-1082.58	-1301.4	-1024.18	309.31
6CDL	-15.0892	5.74914	-90.2673	-53.34	-25.4	-17.78	-10.67	-5.33	-75.84	95.07	44.51	30.68	17.77	8.09	-6.8	-1360	-52.07	-1392.57	92.81	-1354.3	-1238.49	-1331	-1107.73	147.49
6VOE	-13.5072	22.2508	-72.2432	-43.13	-20.54	-14.38	-8.63	-4.31	-71.33	94.89	44.82	31.05	18.12	8.31	-6.76	-1352	-49.19	-1316.38	89.74	-1339.89	-1155.03	-1329.42	-1000.02	189.94
7L10	-7.65331	83.3093	-35.3205	-18.09	-8.61	-6.03	-3.62	-1.81	-42.8	40.92	19.21	13.26	7.71	3.55	-4.2	-840	-29.6	-798.127	53.34	-844.765	-696.069	-832.018	-655.12	93.4
7L11	-9.72146	61.7375	-43.6127	-22.09	-10.52	-7.36	-4.42	-2.21	-56.77	45.78	21.4	14.73	8.52	3.88	-4.88	-976	-37.76	-1014	63.5	-978.102	-904.832	-954.144	-867.99	-51.16
7L12	-9.77667	61.1617	-52.692	-21.6	-10.29	-7.2	-4.32	-2.16	-59.57	52.7	24.63	16.93	9.78	4.46	-5.14	-1028	-38.4	-1030.93	65.86	-1038.42	-981	-1020.5	-809.54	17.32
7L13	-10.985	48.5577	-48.5868	-20.1	-9.57	-6.7	-4.02	-2.01	-61.35	51.43	24.07	16.59	9.62	4.41	-5.37	-1074	-38.98	-1046.28	69.08	-1066.42	-953.713	-1058.41	-980.51	-41.19
7L14	-9.60187	62.985	-43.0507	-14.6	-6.95	-4.87	-2.92	-1.46	-55.05	45.75	21.32	14.65	8.46	3.87	-5.06	-1012	-37.75	-1013.74	63.52	-1011.59	-920.416	-1002.98	-883.45	-17.3
7LMF	-10.2133	56.6069	-48.6297	-21.57	-10.27	-7.19	-4.31	-2.16	-52.35	45.78	21.4	14.73	8.53	3.91	-4.44	-888	-32.46	-873.788	56.59	-880.347	-790.891	-882.131	-757.24	51.26
7LMG	-9.68723	62.0945	-46.8681	-20.65	-9.84	-6.88	-4.13	-2.07	-52.52	45.8	21.43	14.77	8.55	3.9	-4.42	-884	-32.5	-874.847	56.9	-887.458	-783.139	-867.352	-766.91	32.78
7LMH	-8.55504	73.9038	-35.2964	-8.96	-4.27	-2.99	-1.79	-0.9	-48.96	36.36	17.1	11.83	6.89	3.18	-4.48	-896	-31.54	-849.45	56.32	-901.776	-727.525	-879.522	-718.02	117.58
7LMI	-9.87565	60.1293	-41.891	-17.57	-8.37	-5.86	-3.51	-1.76	-50.03	44.47	20.85	14.4	8.36	3.85	-4.35	-870	-31.43	-846.54	56.07	-869.973	-772.168	-856.481	-726.68	75.34
7M8M	-9.81642	60.747	-43.42	-15.19	-7.23	-5.06	-3.04	-1.52	-53.92	49.58	23.17	15.95	9.23	4.22	-4.84	-968	-35.28	-948.392	61.16	-957.797	-866.366	-947.88	-900.48	-38.26
7M8N	-9.92873	59.5756	-48.8362	-22.8	-10.86	-7.6	-4.56	-2.28	-60.72	51.38	24.05	16.59	9.61	4.39	-5.24	-1048	-38.51	-1033.84	67.47	-1038.02	-927.851	-1032.95	-928.68	-8.41
7M8O	-10.5412	53.1873	-53.5671	-25.28	-12.04	-8.43	-5.06	-2.53	-60.63	53.59	25.02	17.22	9.94	4.52	-5.19	-1038	-39.17	-1051.3	67.26	-1030.06	-948.238	-1020.1	-964.61	-77.35
7M8P	-10.9201	49.2347	-52.19	-21.4	-10.19	-7.13	-4.28	-2.14	-59.67	54.28	25.38	17.48	10.11	4.62	-5.22	-1044	-38.74	-1039.93	67.07	-1035.99	-918.624	-1030.58	-910.78	-18.27
7M8X	-8.97543	69.5189	-46.0425	-21.1	-10.05	-7.03	-4.22	-2.11	-56.39	46.08	21.54	14.84	8.59	3.92	-4.92	-984	-37.02	-994.423	63.43	-993.555	-892.495	-967.816	-838.91	33.99
7M8Y	-9.87002	60.188	-42.9064	-18.49	-8.81	-6.16	-3.7	-1.85	-53.87	48.27	22.53	15.51	8.98	4.1	-4.83	-966	-34.99	-940.72	61.15	-963.832	-850.436	-946.612	-769.26	50.15
7M8Z	-9.3643	65.4629	-53.4497	-24.72	-11.77	-8.24	-4.94	-2.47	-57.55	55.57	25.93	17.82	10.28	4.68	-5.03	-1006	-37.49	-1006.86	64.75	-1014.62	-925.871	-989.985	-872.85	24.14
7M90	-9.3643	65.4629	-58.8154	-30.82	-14.68	-10.27	-6.16	-3.08	-61.34	57.37	26.8	18.48	10.71	4.88	-5.27	-1054	-38.66	-1037.81	68.03	-1059.26	-983.277	-1036.36	-942.27	26.14
7M91	-10.7827	50.6684	-56.4616	-26.11	-12.43	-8.7	-5.22	-2.61	-59.71	60.73	28.32	19.48	11.26	5.14	-5.07	-1014	-38.95	-1045.48	65.77	-1016.83	-939.762	-1010.12	-962.66	-11.57
7MYP	-12.2262	35.6116	-80.3315	-51.14	-24.35	-17.05	-10.23	-5.11	-72.2	98.79	45.99	31.61	18.2	8.2	-6.19	-1238	-48.58	-1300.24	86.12	-1243.14	-1191.61	-1225.99	-1104.04	116.57
7N44	-10.4631	54.0017	-56.1068	-23.41	-11.15	-7.8	-4.68	-2.34	-61.15	53.19	24.87	17.15	9.94	4.53	-5.16	-1032	-38.93	-1044.95	67.31	-1037.83	-993.99	-1021.97	-798.9	56.7
7P51	-6.05313	100	-22.6984	-4.85	-2.31	-1.62	-0.97	-0.49	-32.86	22.43	10.58	7.35	4.33	2.05	-3.11	-622	-21.41	-581.46	38.39	-629.471	-524.426	-617.084	-482.37	92.67

## Sheet: indi1
		Amber Default Coefficients					Our coefficients				Zeopp							ANI_PBSA
		SASAonly_indi1		SAVonly_indi1		SAV_EDisp_indi1	SASAonly	SAVonly	SAV+EDisp	SASA_SAV	ASAonly	PCAVonly	POAVonly	PCAV+EDisp	POAV+EDisp	ASA_PCAV	ASA_POAV	SASAonly	SAVonly	SAV+EDisp	SASA_SAV	ASAonly	PCAVonly	POAVonly	PCAV+EDisp	POAV+EDisp	ASA_PCAV	ASA_POAV
PL ID	DEXP	GB1=PB4=λ_0.0072,b_0	GB2=PB5=λ_0.005,b_0	GB1=PB4=λ_0.0072,b_0	GB2=PB5=λ_0.005,b_0	PB1=λ_0.0378,b_-0.5692	λ_0.0835921,b_0	λ_0.078462,b_0	λ_0.14807,b_0	λ1_0.13941,λ2_0.016343,b_0	λ_0.085255,b_0	λ_0.067478,b_0	λ_-0.11501,b_0	λ_0.13268,b_0	λ_-0.1907,b_0	λ1_0.11511,λ2_-0.032597,b_0	λ1_0.079682,λ2_-0.029953,b_0	ani_1.5508,sasa_0.060953	ani_1.6187,sav_0.051094	ani_1.6497,sav_0.11839	ani_1.7478,sasa_0.11122,sav_-0.063623	ani_1.4993,asa_0.066185	ani_2.4414,pcav_-0.021231	ani_2.1347,poav_-0.049845	ani_2.9684,pcav_0.007241	ani_2.922,poav_-0.070878	ani_1.6755,asa_0.11389,pcav_-0.06688	ani_1.5568,asa_0.056176+,poav_*-0.030009
18624	-8.85661	-31.576	-29.97	-31.4456	-29.8794	-7.46	-87.3422	-82.1794	-86.5286	-87.8965	-87.514	-59.2668	-29.1768	-45.9023	14.143	-93.0274	-84.2579	-60.7623	-54.9123	-58.6568	-58.7588	-62.0489	-35.7095	-37.0484	-22.0506	-18.7225	-69.5332	-57.5347
18629	-7.8985	-31.276	-29.56	-31.2141	-29.517	-5.99	-90.8618	-86.19	-91.6223	-91.2861	-91.6237	-60.2222	-28.61	-45.3587	17.7085	-98.027	-88.08	-67.0236	-61.2195	-65.9336	-63.898	-68.9257	-39.1004	-40.7519	-23.4688	-19.989	-77.6134	-63.9201
18630	-9.53335	-34.374	-32.68	-34.4184	-32.7108	-9.98	-93.1958	-89.7337	-96.1374	-93.386	-93.5338	-64.1864	-31.6385	-50.7303	14.1331	-99.1123	-90.0357	-68.6037	-63.8118	-69.5591	-65.1348	-70.0164	-43.1303	-44.2505	-29.7106	-25.9495	-77.6254	-65.2567
18631	-9.81642	-35.3976	-33.73	-35.3741	-33.7137	-9.72	-93.3027	-89.1622	-93.5145	-93.6356	-93.9971	-64.4402	-32.8291	-49.5966	13.4496	-99.7627	-90.5622	-64.1133	-58.8131	-62.4922	-60.9842	-65.8652	-37.7405	-39.2806	-22.275	-18.7545	-73.5852	-61.0798
18632	-9.4717	-35.0776	-33.3	-35.0579	-33.2863	-9.57	-96.8023	-92.4471	-98.9363	-97.1455	-98.035	-64.5976	-32.2802	-49.1832	15.2922	-105.048	-94.3259	-69.5853	-63.8999	-69.6363	-65.989	-71.8909	-40.9605	-42.4562	-25.0951	-21.5103	-81.6304	-66.6542
18633	-9.56666	-34.58	-32.82	-34.557	-32.804	-9.1	-95.6936	-91.3428	-97.5328	-96.0411	-96.2024	-64.0428	-31.1087	-48.8076	16.6551	-102.783	-92.3938	-63.3311	-57.6523	-63.0868	-59.7307	-65.08	-34.5945	-35.9559	-18.5946	-14.6045	-74.0282	-59.7749
18634	-10.4206	-37.846	-36.02	-37.7098	-35.9254	-9.93	-101.251	-95.5138	-99.9381	-101.855	-101.362	-67.8526	-34.858	-50.5916	15.2056	-108.315	-97.5978	-72.5398	-65.9235	-69.633	-70.0061	-73.9758	-43.8491	-45.0248	-26.6604	-22.9095	-83.7696	-68.7419
18635	-7.59767	-34.6856	-32.93	-34.6484	-32.9042	-8.89	-95.6464	-91.1515	-96.8852	-96.0239	-95.988	-64.4355	-33.1356	-49.2837	13.5533	-102.32	-92.6979	-67.8216	-62.1418	-67.1657	-64.6047	-69.3723	-40.1678	-42.081	-24.7223	-21.8235	-78.0702	-64.6716
18637	-10.5754	-37.0236	-35.07	-36.7898	-34.9077	-6.58	-104.86	-97.7612	-101.489	-105.697	-104.858	-67.724	-37.4754	-47.7468	13.8395	-112.933	-101.789	-75.6304	-67.9203	-70.9085	-73.6793	-77.0786	-45.2918	-47.7186	-26.1058	-24.4964	-88.8636	-72.4396
18638	-10.5248	-39.49	-37.51	-39.3279	-37.3975	-8.68	-108.243	-101.864	-106.01	-108.929	-109.384	-71.3638	-39.9923	-51.494	12.3426	-117.601	-106.21	-77.4177	-70.2339	-73.652	-75.0673	-79.6966	-47.7348	-50.0031	-29.0258	-27.2726	-91.7862	-74.9566
18639	-10.1573	-41.0412	-39.07	-40.8908	-38.9656	-11.24	-109.488	-103.257	-108.308	-110.148	-110.356	-71.4519	-38.7131	-51.2104	14.4334	-119.081	-106.477	-71.8482	-64.9584	-69.3647	-69.9467	-73.7687	-45.1322	-44.9158	-28.1973	-24.7247	-87.4427	-68.4996
18652	-11.1399	-40.9416	-38.9	-41.0484	-38.9742	-9.15	-111.833	-108.242	-113.686	-111.947	-113.242	-73.8197	-35.1904	-51.865	24.3772	-121.79	-108.322	-74.2934	-69.1795	-73.9448	-70.4633	-76.5586	-48.2667	-46.3141	-30.2145	-24.3031	-90.0488	-70.3041
18658	-10.1142	-37.0328	-35.22	-36.8637	-35.1025	-8.66	-99.9798	-93.9135	-97.5012	-100.653	-100.513	-67.5374	-35.5233	-50.6159	13.6957	-107.218	-97.1276	-68.3143	-61.9424	-65.0313	-67.3691	-69.7364	-45.3479	-45.3941	-31.5067	-28.3049	-80.1235	-65.2415
18659	-9.87002	-37.418	-35.46	-37.2575	-35.3485	-7.56	-105.407	-99.0961	-103.811	-106.086	-105.944	-70.2485	-36.8422	-52.4834	14.9996	-113.229	-102.564	-73.2865	-66.1525	-70.1346	-70.8832	-75.1022	-43.1528	-45.4703	-25.6044	-23.0882	-85.3545	-70.1807
2A4F	-14.4884	-39.9604	-37.14	-39.9451	-37.1294	7.72	-137.895	-131.158	-133.981	-138.405	-139.627	-103.208	-44.7612	-86.9816	32.2646	-142.749	-136.163	-129.459	-122.804	-125.457	-130.151	-131.235	-108.435	-109.797	-100.049	-96.7547	-136.145	-127.271
2GZ7	-9.25199	-29.394	-27.81	-29.5584	-27.9242	-4.77	-84.3962	-82.4981	-87.2517	-84.3076	-85.4289	-66.6199	-21.2508	-60.6494	27.6467	-86.3796	-80.6564	-78.1332	-75.1498	-79.5357	-75.6179	-79.5362	-59.574	-58.318	-53.4017	-45.012	-79.4083	-74.0736
2GZ8	-7.8336	-17.6404	-16.36	-17.2232	-16.0703	2.04	-62.1005	-54.5709	-56.3165	-63.2216	-61.9864	-42.0971	-25.8573	-35.048	0.707284	-65.1444	-62.045	-43.5939	-36.4665	-37.7206	-44.0665	-44.6071	-19.7164	-27.0093	-9.27014	-12.7684	-47.4505	-43.477
3R0W	-10.6642	-34.6452	-32.08	-33.7756	-31.4761	9.09	-123.718	-108.265	-106.735	-126.037	-123.514	-82.9288	-58.6345	-63.4159	-5.66731	-130.194	-125.59	-96.9661	-82.663	-80.2576	-98.8368	-98.8513	-52.1811	-68.8561	-27.9238	-39.5005	-105.828	-98.7309
3R0Y	-11.8349	-37.19	-34.55	-36.6318	-34.1623	4.26	-128.86	-116.627	-120.083	-130.517	-130.044	-89.9118	-52.3191	-74.5339	6.70803	-135.944	-129.6	-97.214	-84.7418	-87.125	-95.7526	-100.344	-48.3119	-62.9231	-25.3026	-31.0971	-104.933	-97.442
3SPK	-12.0847	-49.5572	-46.86	-50.067	-47.214	-5.41	-143.214	-142.486	-148.978	-142.565	-144.136	-112.034	-46.0745	-97.163	34.1782	-145.902	-138.768	-138.492	-135.71	-141.807	-134.116	-139.725	-115.936	-114.994	-106.4	-98.155	-141.675	-133.796
3V3M	-7.54408	-32.8164	-30.81	-33.1222	-31.0224	-1.51	-102.486	-101.145	-107.329	-102.162	-102.135	-88.514	-32.4513	-88.4278	23.7175	-98.6309	-98.7898	-86.7545	-83.2384	-88.7298	-81.4604	-87.5697	-54.925	-62.2744	-46.5991	-41.4805	-76.8962	-83.0777
4KB9	-12.3701	-33.426	-30.61	-34.0613	-31.0512	13.92	-131.208	-131.571	-137.524	-130.307	-133.282	-96.7954	-25.4372	-77.6525	63.0352	-136.413	-126.471	-92.7208	-89.2112	-94.1087	-83.3626	-95.885	-52.2208	-54.805	-29.2842	-19.1064	-96.916	-87.297
4MDS	-7.38642	-28.9356	-26.85	-28.6222	-26.6324	5.57	-101.355	-93.0815	-94.7358	-102.387	-101.107	-69.85	-40.2149	-54.6798	9.17001	-105.709	-100.659	-70.5677	-61.5867	-62.3364	-68.1873	-72.1476	-31.7235	-42.8959	-10.6627	-14.9278	-75.7529	-69.7898
4YOJ	-9.05956	-39.4356	-37.24	-39.7298	-37.4443	-6.98	-115.675	-113.767	-122.105	-115.408	-115.97	-87.5664	-30.4432	-77.0471	34.7159	-118.566	-110.027	-87.6593	-83.0403	-90.412	-80.8175	-89.4462	-50.5069	-52.9804	-34.1882	-24.998	-89.5944	-81.7984
5DGW	-13.7569	-42.1572	-39.35	-42.347	-39.4818	5.19	-139.633	-135.162	-138.99	-139.697	-139.672	-100.548	-46.3802	-79.0264	31.6144	-144.392	-136.19	-118.51	-112.548	-115.778	-115.084	-119.571	-88.6118	-91.876	-71.2191	-68.6292	-125.977	-115.007
5IVS	-11.6618	-34.074	-31.17	-33.6975	-30.9085	13.73	-134.911	-124.043	-126.629	-136.219	-135.341	-88.4143	-44.0331	-64.4552	28.8078	-143.289	-133.169	-111.412	-100.304	-102.055	-110.391	-113.475	-70.9101	-78.7556	-47.7293	-49.7443	-124.058	-109.426
5IVT	-12.903	-34.1184	-31.32	-34.0132	-31.2469	9.87	-131.289	-123.623	-129.351	-131.99	-132.603	-92.8422	-33.8514	-76.6448	42.087	-137.505	-127.882	-124.245	-116.168	-121.375	-123.305	-126.325	-93.7068	-95.3796	-81.0065	-75.6401	-132.799	-120.42
5TYS	-15.6404	-35.2204	-32.18	-35.2927	-32.2302	15.2	-140.794	-134.499	-138.87	-141.151	-142.037	-99.4607	-47.2174	-78.629	30.8587	-147.087	-140.12	-107.108	-99.9515	-103.83	-105.291	-109.001	-77.6477	-83.6001	-62.6591	-64.1529	-116.261	-106.063
5ULT	-12.1537	-34.2448	-31.53	-34.3332	-31.5914	11.33	-128.513	-123.151	-126.666	-128.78	-130.221	-86.6293	-35.0818	-62.6021	41.7501	-137.344	-125.899	-99.4242	-92.3981	-95.0977	-95.2548	-102.191	-64.1211	-67.2284	-41.7689	-38.1013	-111.851	-96.2386
5UOV	-10.1573	-36.784	-34.32	-36.1808	-33.9011	1.54	-122.343	-110.029	-113.293	-124.067	-119.954	-81.4898	-58.5674	-63.6197	-9.35046	-126.411	-121.764	-90.8567	-79.0696	-81.5574	-91.4859	-90.7346	-52.3592	-65.9285	-33.2061	-43.5213	-98.6578	-90.8055
6CDJ	-14.9905	-36.8028	-33.89	-36.2832	-33.5292	13.02	-137.946	-125.497	-125.589	-139.565	-138.221	-96.3796	-62.8437	-76.1182	0.784583	-143.689	-140.233	-113.844	-101.982	-101.413	-114.908	-115.574	-75.3968	-90.519	-55.3883	-66.5608	-121.823	-115.963
6CDL	-15.0892	-43.902	-40.91	-44.1365	-41.0729	6.63	-147.795	-143.381	-147.498	-147.793	-147.584	-108.857	-51.0728	-88.2736	30.5737	-151.212	-144.584	-127.813	-122.198	-125.9	-125.359	-128.36	-101.79	-104.975	-88.0909	-86.3348	-133.675	-124.654
6VOE	-13.5072	-29.3044	-26.33	-29.0479	-26.1519	20.98	-132.586	-122.862	-124.747	-133.645	-132.91	-87.0493	-41.415	-62.5127	33.9484	-140.002	-131.19	-99.5533	-89.3093	-90.396	-97.9941	-101.412	-60.2532	-68.7952	-37.0583	-39.9273	-110.68	-97.9596
7L10	-7.65331	-26.018	-24.17	-25.7165	-23.9606	3.77	-90.1873	-82.5966	-84.8087	-91.1534	-90.9037	-64.1762	-30.7119	-53.5513	15.5586	-94.3886	-89.0644	-65.0556	-57.0328	-58.4985	-63.4588	-67.1031	-31.4027	-39.1342	-15.3294	-15.5666	-69.2036	-63.6093
7L11	-9.72146	-40.1072	-37.96	-40.3808	-38.15	-7.34	-114.666	-112.646	-119.723	-114.436	-114.426	-91.6502	-27.1961	-84.7449	40.1762	-114.618	-107.576	-81.3447	-76.6252	-82.7153	-74.4833	-82.7585	-42.2678	-44.77	-26.4654	-14.5302	-77.9094	-74.181
7L12	-9.77667	-35.8716	-33.61	-35.8927	-33.6247	-1.01	-114.403	-109.364	-115.26	-114.739	-115.473	-83.0961	-30.462	-70.0198	34.0871	-119.551	-110.304	-91.6745	-85.267	-90.418	-88.1384	-93.8428	-58.755	-60.645	-43.7132	-36.6337	-97.6679	-87.1782
7L13	-10.985	-37.7528	-35.39	-37.5532	-35.2514	0.08	-119.798	-112.118	-115.862	-120.63	-120.255	-96.1829	-25.2827	-91.0341	46.9149	-119.892	-113.123	-89.3819	-80.6758	-83.5122	-86.3731	-91.4671	-46.3726	-50.2351	-30.8153	-18.5412	-84.943	-82.4311
7L14	-9.60187	-31.1864	-28.96	-31.1989	-28.9687	1.87	-108.495	-103.445	-110.484	-108.844	-109.409	-83.5134	-21.9103	-77.5961	42.9191	-110.556	-103.302	-82.6974	-75.7319	-81.7668	-77.5517	-85.1783	-40.5973	-45.2879	-24.919	-15.2978	-81.526	-77.0957
7LMF	-10.2133	-34.5336	-32.58	-34.4313	-32.5089	-4.01	-102.37	-96.7036	-100.932	-102.922	-103.346	-79.237	-34.0354	-72.0206	18.6747	-104.998	-99.9654	-83.7613	-77.5823	-81.3023	-82.3854	-85.5144	-56.8677	-60.585	-47.466	-43.3593	-85.5209	-81.0197
7LMG	-9.68723	-33.7348	-31.79	-33.6689	-31.7442	-2.97	-101.265	-96.0166	-100.009	-101.737	-101.316	-79.1196	-31.14	-72.2236	23.2789	-102.212	-97.4642	-80.7655	-74.7648	-78.1914	-78.7742	-81.8751	-52.3416	-55.8833	-41.9768	-36.572	-80.2194	-76.8724
7LMH	-8.55504	-28.0112	-26.04	-27.676	-25.8072	3.22	-96.4584	-88.2138	-91.018	-97.5184	-96.5437	-70.0106	-35.0829	-60.5069	12.3375	-99.3965	-95.164	-72.9915	-64.176	-66.1148	-70.9396	-74.771	-34.5682	-44.8479	-17.2932	-18.7898	-74.9267	-71.5259
7LMI	-9.87565	-29.394	-27.48	-29.2251	-27.3627	1.51	-95.855	-89.5554	-92.4071	-96.5449	-96.1493	-72.1649	-31.7949	-63.4759	18.5727	-98.0319	-93.6328	-73.5236	-66.592	-68.7894	-71.649	-75.0233	-42.3745	-48.71	-29.0713	-27.2053	-74.6626	-71.1204
7M8M	-9.81642	-26.4996	-24.37	-26.3584	-24.272	6.35	-100.447	-93.9474	-98.7983	-101.113	-100.342	-80.2926	-15.1297	-77.8457	48.9262	-99.2875	-93.913	-76.7583	-69.1611	-73.1701	-73.631	-78.2551	-37.3076	-41.2017	-24.6688	-13.4216	-70.9003	-70.1163
7M8N	-9.92873	-39.6856	-37.38	-39.5837	-37.3092	-3.18	-119.744	-113.262	-117.751	-120.355	-120.204	-94.8055	-31.1728	-87.8873	36.9338	-120.77	-114.195	-88.234	-80.4943	-84.1116	-84.7584	-90.2057	-48.1319	-52.4515	-32.8404	-23.2534	-85.9772	-82.4226
7M8O	-10.5412	-39.7936	-37.51	-39.8894	-37.5765	-4.23	-119.088	-114.812	-120.726	-119.267	-119.289	-97.41	-23.424	-93.0445	49.6906	-118.301	-111.287	-92.7511	-86.8343	-91.9833	-88.594	-94.2386	-56.7091	-56.9042	-45.1437	-30.1907	-87.828	-84.7873
7M8P	-10.9201	-34.3068	-32.01	-34.2775	-31.9896	1.54	-114.06	-108.39	-113.702	-114.512	-114.652	-88.2476	-24.6888	-80.5623	43.7641	-115.732	-108.362	-90.2911	-83.3339	-87.8646	-86.8881	-92.1775	-53.7998	-56.2192	-40.166	-29.8541	-89.6243	-84.315
7M8X	-8.97543	-38.4948	-36.33	-38.5698	-36.3821	-5	-113.665	-109.439	-115.224	-113.868	-113.921	-88.018	-35.3192	-79.2866	25.5381	-115.469	-109.546	-85.3005	-79.2581	-84.1762	-80.5654	-87.0065	-48.5174	-53.9012	-33.2376	-27.4354	-85.1826	-80.9871
7M8Y	-9.87002	-31.0452	-28.92	-30.8632	-28.7936	2.07	-104.84	-97.9054	-102.232	-105.594	-104.793	-75.9981	-29.8578	-65.0054	27.4964	-107.979	-101.02	-77.1499	-69.2478	-72.7346	-74.309	-78.7112	-40.1496	-45.8221	-23.514	-19.5072	-79.9813	-73.2086
7M8Z	-9.3643	-33.9432	-31.73	-33.9494	-31.7343	0.56	-110.794	-105.705	-111.035	-111.154	-111.101	-85.5982	-29.4763	-77.7597	33.4465	-112.205	-106.307	-88.6386	-82.3934	-87.0578	-85.6775	-90.0893	-56.3907	-59.7324	-44.6608	-37.5711	-88.3581	-83.9783
7M90	-9.3643	-42.3788	-40.06	-42.2622	-39.979	-5.42	-122.896	-116.224	-120.428	-123.541	-123.145	-98.3725	-37.7964	-91.7804	28.2551	-123.37	-118.152	-98.0853	-90.8603	-94.494	-96.6248	-99.4031	-66.2165	-69.4861	-56.0109	-48.3112	-96.1867	-93.1965
7M91	-10.7827	-32.3908	-30.16	-32.6175	-30.3174	1.73	-109.852	-107.126	-114.124	-109.738	-111.208	-90.0484	-23.7593	-87.0457	42.8864	-109.986	-105.232	-88.6369	-84.0822	-90.4192	-84.2139	-90.7779	-56.677	-59.2218	-48.0715	-37.6606	-84.5318	-83.5669
7MYP	-12.2262	-33.4636	-30.74	-33.9118	-31.0512	12.99	-128.037	-126.576	-130.957	-127.526	-129.072	-99.0484	-37.9567	-84.914	39.3401	-129.685	-125.731	-101.248	-97.6772	-101.549	-96.5783	-102.793	-73.8914	-78.5041	-61.5408	-58.0808	-101.595	-98.6393
7N44	-10.4631	-38.8004	-36.53	-38.8937	-36.5948	-2.99	-117.637	-113.364	-118.786	-117.819	-118.498	-85.2782	-37.8911	-70.0581	25.1273	-122.967	-114.501	-96.724	-91.0209	-95.7714	-93.1696	-98.5699	-66.8278	-69.4075	-51.8327	-47.4629	-103.779	-93.2687
7P51	-6.05313	-19.7584	-18.39	-19.4665	-18.1873	1.7	-67.2742	-60.9054	-62.9868	-68.1384	-67.8895	-47.8294	-25.938	-40.8909	5.43783	-70.5887	-67.2262	-50.6835	-44.0211	-45.4647	-49.4269	-52.4435	-22.7447	-30.6435	-10.051	-12.0731	-53.62	-50.3532

## Sheet: indi2.1
		Amber Default Coefficients					Our coefficients				Zeopp							ANI_PBSA
		SASAonly_indi2.1		SAVonly_indi2.1		SAV_EDisp_indi2.1	SASAonly	SAVonly	SAV+EDisp	SASA_SAV	ASAonly	PCAVonly	POAVonly	PCAV+EDisp	POAV+EDisp	ASA_PCAV	ASA_POAV	SASAonly	SAVonly	SAV+EDisp	SASA_SAV	ASAonly	PCAVonly	POAVonly	PCAV+EDisp	POAV+EDisp	ASA_PCAV	ASA_POAV
PL ID	DEXP	GB1=PB4=λ_0.0072,b_0	GB2=PB5=λ_0.005,b_0	GB1=PB3=PB4=λ_0.0072,b_0	GB2=PB5=λ_0.005,b_0	PB1=λ_0.0378,b_-0.5692	λ_0.058165,b=0	λ_0.053818,b_0	λ_0.12342,b_0	λ1_0.093335,λ2_-0.034355,b_0	λ_0.059423,b=0	λ_0.041463,b_0	λ_-0.092473,b_0	λ_0.10666,b_0	λ_-0.16817,b_0	λ1_0.10522,λ2_-0.050013,b_0	λ1_0.052668,λ2_-0.036254,b_0	ani_1.1425,sasa_0.044194	ani_1.2554,sav_0.031645	ani_1.2863,sav_0.098937	ani_1.3757,sasa_0.10362,sav_0.075252	ani_1.1029,asa_0.048194	ani_1.8698,pcav_-0.02324	ani_1.5612,poav_-0.03886	ani_2.3969,pcav_0.0052338	ani_2.3485,poav_-0.059895	ani_1.2596,asa_0.090746,pcav_-0.05961	ani_1.1504,asa_0.039931,poav_-0.024763
18624	-8.85661	-37.846	-36.24	-37.7156	-36.1494	-13.73	-75.0504	-70.9022	-75.2507	-76.2678	-75.2424	-52.8347	-34.887	-39.4678	8.43266	-83.6951	-71.2944	-53.8221	-47.8669	-51.6052	-158.579	-54.8275	-34.5567	-36.54	-20.9018	-18.2141	-61.5101	-51.1015
18629	-7.8985	-39.376	-37.66	-39.3141	-37.617	-14.09	-79.1287	-75.2756	-80.7071	-80.0596	-79.7369	-54.9973	-36.1319	-40.1313	10.1864	-89.5544	-75.4403	-57.8312	-51.6368	-56.3444	-170.218	-59.2927	-36.3595	-38.6932	-20.732	-17.9303	-67.0494	-55.161
18630	-9.53335	-40.974	-39.28	-41.0184	-39.3108	-16.58	-80.2171	-77.2019	-83.6048	-80.6327	-80.5288	-57.1554	-37.6882	-43.6966	8.08329	-89.0808	-76.2874	-59.4306	-54.0938	-59.8344	-172.129	-60.5289	-39.8342	-41.6694	-26.4189	-23.3684	-67.323	-56.6004
18631	-9.81642	-41.2176	-39.55	-41.1941	-39.5337	-15.54	-79.8491	-76.3786	-80.7301	-80.5788	-80.408	-56.9592	-38.0829	-42.1131	8.19557	-89.2473	-76.2433	-56.2725	-50.5471	-54.2197	-166.148	-57.6201	-35.9496	-38.1754	-20.4882	-17.6493	-64.5134	-53.6702
18632	-9.4717	-42.5576	-40.78	-42.5379	-40.7663	-17.05	-83.7373	-80.078	-86.5664	-84.4896	-84.6764	-58.4538	-39.1683	-43.0368	8.40386	-95.4294	-80.1792	-60.0309	-53.8291	-59.5586	-176.957	-61.7887	-38.0748	-40.2664	-22.2137	-19.3206	-70.4834	-57.4663
18633	-9.56666	-41.61	-39.85	-41.587	-39.834	-16.13	-82.382	-78.7324	-84.9216	-83.1438	-82.8158	-57.4933	-37.6902	-42.2555	10.0734	-92.9057	-78.1983	-56.7421	-50.5454	-55.9732	-172.39	-58.0945	-34.6601	-36.7852	-18.6645	-15.4338	-66.0837	-53.7157
18634	-10.4206	-44.776	-42.95	-44.6398	-42.8554	-16.86	-87.0769	-82.4512	-86.8747	-88.4031	-87.2363	-60.9101	-41.2024	-43.6464	8.86094	-97.8965	-82.6721	-62.4892	-55.6866	-59.3891	-181.548	-63.6144	-40.5456	-42.4364	-23.3615	-20.3212	-72.3573	-59.2944
18635	-7.59767	-41.5356	-39.78	-41.4984	-39.7542	-15.74	-82.2057	-78.4588	-84.1918	-83.0334	-82.5227	-57.6008	-39.1634	-42.4464	7.52516	-92.2309	-78.5328	-59.2364	-53.1351	-58.1522	-174.74	-60.4416	-38.0036	-40.5042	-22.5624	-20.2468	-68.2071	-56.5615
18637	-10.5754	-45.4536	-43.5	-45.2198	-43.3377	-15.01	-90.7105	-85.1031	-88.8301	-92.5496	-90.7974	-61.853	-44.564	-41.8731	6.75052	-103.178	-87.0739	-65.8922	-58.2164	-61.1973	-192.328	-67.032	-42.8295	-45.6312	-23.6483	-22.4091	-77.5506	-63.2028
18638	-10.5248	-47.44	-45.46	-47.2779	-45.3475	-16.63	-93.3085	-88.1849	-92.3301	-94.8153	-94.1926	-64.5272	-46.574	-44.6545	5.7604	-106.792	-90.3423	-67.7606	-60.4754	-63.8858	-197.029	-69.5035	-45.1902	-47.8541	-26.4863	-25.1237	-80.2936	-65.591
18639	-10.1573	-48.5612	-46.59	-48.4108	-46.4856	-18.76	-94.2258	-89.2067	-94.2562	-95.6737	-94.9189	-64.7604	-45.4252	-44.5162	7.72111	-108.297	-90.2155	-66.155	-59.2569	-63.6552	-195.596	-67.6308	-46.1156	-46.5186	-29.1859	-26.3276	-79.8321	-63.2818
18652	-11.1399	-50.7716	-48.73	-50.8784	-48.8042	-18.98	-98.0671	-94.8315	-100.275	-98.3137	-99.1408	-68.3981	-44.8381	-46.4405	14.7295	-112.248	-93.1761	-69.4445	-63.7176	-68.4743	-206.798	-71.1692	-49.9108	-48.9553	-31.8642	-26.9444	-83.2065	-66.0071
18658	-10.1142	-44.7828	-42.97	-44.6137	-42.8525	-16.41	-86.778	-81.9317	-85.5187	-88.2566	-87.2311	-61.2396	-42.4065	-44.3153	6.81218	-97.5116	-83.1256	-63.0919	-56.917	-59.9984	-182.438	-64.1929	-45.7498	-46.3757	-31.9137	-29.2867	-73.4625	-60.483
18659	-9.87002	-46.238	-44.28	-46.0775	-44.1685	-16.38	-91.5969	-86.5281	-91.242	-93.0882	-92.0589	-63.9407	-44.5193	-46.1728	7.3221	-103.229	-87.9601	-65.3055	-58.0534	-62.0279	-193.038	-66.711	-42.2338	-45.0847	-24.6903	-22.7027	-75.8634	-62.6487
2A4F	-14.4884	-61.1104	-58.29	-61.0951	-58.2794	-13.43	-126.448	-120.76	-123.582	-127.565	-127.782	-96.4154	-63.1617	-80.1835	13.8633	-132.559	-123.576	-118.124	-112.1	-114.738	-311.548	-119.472	-101.772	-103.782	-93.3972	-90.7394	-123.859	-116.201
2GZ7	-9.25199	-39.284	-37.7	-39.4484	-37.8142	-14.66	-75.9788	-74.0779	-78.8308	-75.7811	-76.7698	-60.1595	-31.7207	-54.1858	17.177	-78.2219	-70.9864	-66.068	-62.6576	-67.0362	-174.88	-67.1354	-51.222	-51.4288	-45.0549	-38.1228	-67.0298	-62.6274
2GZ8	-7.8336	-25.7304	-24.45	-25.3132	-24.1603	-6.05	-55.392	-49.7435	-51.4886	-57.8571	-55.3701	-39.1427	-31.516	-32.0914	-4.95218	-60.2102	-55.4355	-39.0911	-32.5666	-33.8163	-118.51	-39.891	-20.3353	-27.2521	-9.89196	-13.0114	-42.4359	-38.9575
3R0W	-10.6642	-49.1152	-46.55	-48.2456	-45.9461	-5.38	-108.54	-96.9715	-95.4407	-113.64	-108.513	-75.5473	-66.7585	-56.0301	-13.7933	-118.752	-111.015	-84.2084	-71.347	-68.9325	-243.706	-85.699	-49.1872	-64.3623	-24.936	-35.0074	-91.9375	-85.5979
3R0Y	-11.8349	-52.5	-49.86	-51.9418	-49.4723	-11.05	-113.658	-104.269	-107.725	-117.3	-114.602	-81.5648	-62.9714	-66.1823	-3.94569	-123.642	-114.053	-84.7783	-72.7864	-75.1603	-251.96	-87.183	-46.1752	-60.2501	-23.172	-28.4245	-91.2956	-84.7865
3SPK	-12.0847	-64.3572	-61.66	-64.867	-62.014	-20.21	-126.84	-125.321	-131.812	-125.407	-127.604	-99.344	-59.8272	-84.4676	20.4251	-130.303	-121.096	-119.131	-115.445	-121.528	-309.11	-120.087	-101.319	-101.83	-91.7933	-84.9915	-121.835	-115.194
3V3M	-7.54408	-46.6364	-44.63	-46.9422	-44.8424	-15.33	-93.1165	-91.438	-97.6215	-92.4005	-92.9623	-78.3292	-45.0561	-78.2384	11.1123	-87.5776	-88.9045	-75.1663	-70.5612	-76.0438	-212.54	-75.8312	-48.8185	-57.3369	-40.4988	-36.5431	-66.3301	-72.1236
4KB9	-12.3701	-60.316	-57.5	-60.9513	-57.9412	-12.97	-125.551	-124.736	-130.687	-123.563	-127.123	-95.7013	-52.0867	-76.5531	36.3856	-131.916	-118.868	-92.1479	-86.5288	-91.4141	-286.98	-94.5532	-59.8712	-64.3704	-36.9429	-28.6719	-95.4904	-87.4653
4MDS	-7.38642	-44.9556	-42.87	-44.6422	-42.6524	-10.45	-93.2704	-86.8071	-88.4605	-95.5383	-93.1914	-67.4647	-52.6871	-52.2909	-3.30332	-100.243	-92.6393	-63.7311	-54.7624	-55.5047	-197.023	-64.9818	-33.1262	-43.9182	-12.0702	-15.9505	-68.2122	-63.0347
4YOJ	-9.05956	-54.8356	-52.64	-55.1298	-52.8443	-22.38	-105.699	-103.56	-111.897	-105.108	-106.003	-81.6401	-46.1972	-71.1167	18.962	-109.977	-98.8004	-75.919	-69.8964	-77.2593	-224.16	-77.3132	-46.3122	-50.5175	-29.9992	-22.535	-77.4613	-71.001
5DGW	-13.7569	-62.7172	-59.91	-62.907	-60.0418	-15.37	-127.749	-123.62	-127.447	-127.883	-127.902	-95.0544	-64.3124	-73.5279	13.6814	-135.133	-123.675	-108.038	-101.624	-104.841	-299.975	-108.89	-84.8345	-88.6824	-67.4511	-65.4358	-114.613	-105.123
5IVS	-11.6618	-56.364	-53.46	-55.9875	-53.1985	-8.56	-123.638	-115.085	-117.67	-126.51	-124.067	-86.0902	-62.5092	-62.1264	10.3306	-136.251	-121.426	-100.743	-90.1349	-91.8744	-290.305	-102.355	-69.4523	-77.2115	-46.2796	-48.2006	-111.806	-99.0117
5IVT	-12.903	-55.1984	-52.4	-55.0932	-52.3269	-11.21	-120.026	-113.71	-119.437	-121.565	-121.067	-87.7514	-53.1891	-71.5489	22.7488	-128.578	-115.341	-110.1	-102.341	-107.534	-298.209	-111.696	-86.3261	-89.0248	-73.6348	-69.2855	-117.481	-106.823
5TYS	-15.6404	-60.8104	-57.77	-60.8827	-57.8202	-10.39	-131.244	-125.777	-130.146	-132.025	-132.247	-96.4477	-68.5066	-75.6105	9.56812	-139.983	-129.913	-108.322	-101.2	-105.064	-315.658	-109.78	-85.4902	-91.3885	-70.5119	-71.9417	-116.265	-107.355
5ULT	-12.1537	-56.2648	-53.55	-56.3532	-53.6114	-10.69	-119.156	-114.452	-117.965	-119.74	-120.469	-85.028	-55.1967	-60.9962	21.6346	-131.387	-115.225	-93.6874	-86.0939	-88.7819	-276.303	-95.7975	-66.3877	-70.2642	-44.0434	-41.1373	-104.425	-90.8844
5UOV	-10.1573	-48.534	-46.07	-47.9308	-45.6511	-10.21	-105.615	-96.2374	-99.5005	-109.406	-104.061	-72.8953	-64.4686	-55.0213	-15.2535	-113.958	-106.24	-81.3267	-70.4993	-72.9777	-238.004	-81.3415	-51.5252	-63.7159	-32.3784	-41.3092	-88.4203	-81.3987
6CDJ	-14.9905	-57.9928	-55.08	-57.4732	-54.7192	-8.17	-125.47	-115.831	-115.921	-129.029	-125.793	-90.9256	-77.0628	-70.659	-13.4367	-134.171	-128.216	-103.814	-93.0283	-92.447	-293.455	-105.175	-73.7635	-87.409	-53.7637	-63.4514	-110.762	-105.495
6CDL	-15.0892	-66.522	-63.53	-66.7565	-63.6929	-15.99	-135.834	-131.675	-135.791	-135.824	-135.822	-102.66	-70.3688	-82.0705	11.2766	-141.377	-132.178	-118.724	-112.879	-116.568	-325.388	-119.192	-98.5281	-102.147	-84.8393	-83.5066	-123.941	-116.134
6VOE	-13.5072	-56.7844	-53.81	-56.5279	-53.6319	-6.5	-125.689	-117.895	-119.778	-128.015	-126.048	-88.5138	-64.6143	-63.9721	10.7478	-136.917	-123.954	-97.4682	-87.531	-88.6052	-293.72	-98.927	-67.0199	-75.3472	-43.8337	-46.4797	-107.206	-96.0771
7L10	-7.65331	-38.248	-36.4	-37.9465	-36.1906	-8.46	-81.0586	-75.1536	-77.3648	-83.1817	-81.641	-59.3632	-40.837	-48.7351	5.43292	-86.9804	-79.4068	-58.2667	-50.3881	-51.8471	-176.482	-59.8433	-31.6073	-39.5619	-15.5385	-15.9944	-61.7303	-56.9589
7L11	-9.72146	-52.9172	-50.77	-53.1908	-50.96	-20.15	-102.659	-100.461	-107.538	-102.149	-102.588	-81.8795	-41.1591	-74.9698	26.2136	-102.874	-94.2881	-71.5609	-65.4394	-71.5211	-216.037	-72.6845	-39.975	-44.7001	-24.1782	-14.4602	-68.3784	-65.6051
7L12	-9.77667	-52.6316	-50.37	-52.6527	-50.3847	-17.77	-105.024	-100.713	-106.608	-105.761	-105.871	-78.796	-46.8316	-65.7155	17.7173	-112.119	-99.6055	-81.0021	-74.1434	-79.285	-231.959	-82.6659	-55.0799	-58.3059	-40.0445	-34.2946	-86.0903	-77.1653
7L13	-10.985	-54.5828	-52.22	-54.3832	-52.0814	-16.75	-109.319	-103.158	-106.901	-111.147	-109.744	-87.5049	-43.041	-82.3512	29.1569	-109.178	-101.101	-78.9048	-70.0352	-72.8625	-232.793	-80.5254	-43.9905	-50.1831	-28.4395	-18.489	-74.7283	-73.0677
7L14	-9.60187	-47.9664	-45.74	-47.9789	-45.7487	-14.91	-99.543	-95.2372	-102.275	-100.308	-100.28	-77.3105	-39.0802	-71.3888	25.7493	-102.03	-92.8779	-72.5897	-64.8055	-70.832	-219.054	-74.4984	-38.6447	-45.2184	-22.9719	-15.2283	-71.2609	-67.8272
7LMF	-10.2133	-47.6136	-45.66	-47.5113	-45.5889	-17.09	-92.8705	-88.2455	-92.473	-94.0825	-93.6389	-72.6174	-45.9602	-65.3972	6.74961	-96.166	-89.5385	-73.4038	-67.3008	-71.0124	-203.269	-74.7472	-51.9296	-56.5127	-42.5339	-39.2872	-74.7649	-71.0374
7LMG	-9.68723	-47.2948	-45.35	-47.2289	-45.3042	-16.53	-92.3479	-88.0125	-92.0036	-93.3828	-92.4707	-72.7284	-43.9613	-65.8286	10.4574	-93.8373	-87.8001	-71.1843	-65.0928	-68.5112	-200.481	-72.062	-48.381	-53.0143	-38.0221	-33.7031	-70.5983	-67.9331
7LMH	-8.55504	-42.5812	-40.61	-42.246	-40.3772	-11.35	-88.2458	-81.8457	-84.6491	-90.5753	-88.3938	-65.9013	-47.003	-56.394	0.416571	-92.763	-86.7154	-62.8239	-54.0919	-56.0237	-188.224	-64.216	-32.2103	-42.5738	-14.9398	-16.5159	-64.3712	-61.5368
7LMI	-9.87565	-43.814	-41.9	-43.6451	-41.7827	-12.91	-88.1535	-83.1091	-85.9599	-89.6686	-88.4447	-67.6803	-44.5169	-58.9877	5.85007	-91.3255	-85.3905	-65.4592	-58.5287	-60.7184	-190.633	-66.6288	-40.5897	-47.4779	-27.2918	-25.9734	-66.3207	-63.4072
7M8M	-9.81642	-44.9496	-42.82	-44.8084	-42.722	-12.1	-94.2837	-89.0205	-93.8705	-95.7463	-94.3059	-75.3166	-34.442	-72.8652	29.6142	-92.6802	-86.5159	-69.2172	-61.3514	-65.3522	-208.235	-70.4001	-37.0896	-43.1306	-24.4564	-15.3504	-63.8606	-63.6828
7M8N	-9.92873	-55.0756	-52.77	-54.9737	-52.6992	-18.57	-108.487	-103.169	-107.657	-109.827	-108.911	-86.0359	-46.7523	-79.113	21.3543	-109.771	-101.628	-78.0607	-69.9749	-73.5832	-229.526	-79.5933	-45.6814	-51.8663	-30.3961	-22.6681	-75.8412	-73.1695
7M8O	-10.5412	-55.1236	-52.84	-55.2194	-52.9065	-19.56	-108.025	-104.229	-110.142	-108.414	-108.268	-87.6456	-40.4972	-83.2753	32.6179	-106.742	-98.5725	-82.0538	-75.4966	-80.636	-235.342	-83.222	-52.7222	-55.6031	-41.1636	-28.8895	-77.5229	-75.4219
7M8P	-10.9201	-51.9968	-49.7	-51.9675	-49.6796	-16.15	-105.204	-100.447	-105.758	-106.195	-105.72	-82.2437	-42.7905	-74.5538	25.6625	-107.367	-98.0963	-80.3856	-73.0477	-77.5691	-232.854	-81.8482	-51.0383	-55.389	-37.411	-29.0238	-79.5881	-75.3591
7M8X	-8.97543	-51.9848	-49.82	-52.0598	-49.8721	-18.49	-102.134	-98.4179	-104.202	-102.578	-102.411	-79.6837	-48.0432	-70.9481	12.8139	-104.777	-97.1052	-74.5505	-67.7303	-72.6398	-218.595	-75.8833	-45.0541	-51.6625	-29.7801	-25.1967	-74.2732	-70.9149
7M8Y	-9.87002	-47.1052	-44.98	-46.9232	-44.8536	-13.99	-96.3374	-90.7776	-95.1036	-97.9932	-96.4005	-72.0458	-44.7875	-61.0493	12.5663	-101.28	-91.8243	-69.182	-61.1038	-64.5825	-207.384	-70.4126	-39.8189	-46.4044	-23.1886	-20.0895	-71.5607	-65.8706
7M8Z	-9.3643	-50.6332	-48.42	-50.6394	-48.4243	-16.13	-101.904	-97.577	-102.906	-102.694	-102.218	-79.581	-45.6223	-71.7382	17.3004	-103.902	-96.4057	-79.5955	-73.0328	-77.6878	-227.611	-80.731	-53.7253	-58.4538	-42.002	-36.2925	-79.2018	-75.6874
7M90	-9.3643	-56.8088	-54.49	-56.6922	-54.409	-19.85	-110.526	-105.073	-109.276	-111.941	-110.803	-88.2893	-51.6372	-81.6925	14.414	-111.14	-104.75	-86.977	-79.8783	-83.502	-241.425	-88.0136	-61.2746	-66.0383	-51.0762	-44.8635	-85.1603	-82.8912
7M91	-10.7827	-51.1208	-48.89	-51.3475	-49.0474	-17	-102.799	-100.086	-107.083	-102.544	-103.845	-83.7348	-42.7501	-80.7273	23.8957	-101.96	-96.6018	-81	-75.6461	-81.9733	-233.099	-82.6334	-54.8796	-59.3782	-46.2811	-37.817	-77.0796	-76.6822
7MYP	-12.2262	-59.4736	-56.75	-59.9218	-57.0612	-13.02	-122.568	-120.536	-124.916	-121.439	-123.412	-96.3368	-61.3396	-82.1969	15.9564	-124.342	-119.356	-100.501	-96.0043	-99.8626	-290.649	-101.693	-78.5559	-83.9534	-66.2149	-63.5305	-100.637	-98.2649
7N44	-10.4631	-54.8604	-52.59	-54.9537	-52.6548	-19.05	-107.456	-103.667	-109.088	-107.852	-108.158	-80.5548	-52.6732	-65.3307	10.3448	-115.006	-103.311	-84.8403	-78.634	-83.3747	-237.887	-86.263	-61.4721	-64.9273	-46.4837	-42.9829	-90.9193	-81.8876
7P51	-6.05313	-29.0684	-27.7	-28.7765	-27.4973	-7.61	-60.7686	-55.883	-57.9638	-62.6683	-61.259	-44.5905	-33.1595	-37.6496	-1.78431	-65.3948	-60.4502	-42.8416	-36.3159	-37.7549	-128.854	-44.1938	-20.6512	-28.4579	-7.96048	-9.88772	-45.2548	-42.4678

## Sheet: indi3
		Amber Default Coefficients					Our coefficients				Zeopp							ANI_PBSA
		SASAonly_indi3		SAVonly_indi3		SAV_EDisp_indi3	SASAonly	SAVonly	SAV+EDisp	SASA_SAV	ASAonly	PCAVonly	POAVonly	PCAV+EDisp	POAV+EDisp	ASA_PCAV	ASA_POAV	SASAonly	SAVonly	SAV+EDisp	SASA_SAV	ASAonly	PCAVonly	POAVonly	PCAV+EDisp	POAV+EDisp	ASA_PCAV	ASA_POAV
PL ID	DEXP	GB1=PB4=λ_0.0072,b_0	GB2=PB5=λ_0.005,b_0	GB1=PB4=λ_0.0072,b_0	GB2=PB5=λ_0.005,b_0	PB1=λ_0.0378,b_-0.5692	λ_0.0083094,b_0	λ_0.0050623,b_0	λ_0.074666,b_0	λ1_0.095891,λ2_-0.085533,b_0	λ_0.052357,b_0	λ_0.04709,b_0	λ_-0.08621,b_0	λ_0.099572,b_0	λ_-0.1619,b_0	λ1_0.10242,λ2_-0.054676,b_0	λ1_0.10242,λ2_-0.054676,b_0	ani_1.0323,sasa_0.039513	ani_1.1571,sav_0.026263	ani_1.1881,sav_0.093556	ani_1.2747,sasa_0.10136,sav_-0.078285	ani_0.99595,asa_0.043183	ani_1.7135,pcav_-0.023746	ani_1.405,poav_-0.035735	ani_2.2405,pcav_0.0047329	ani_2.1922,poav_-0.056768	ani_1.1473,asa_0.084199,pcav_-0.057492	ani_1.0404,asa_0.035436,poav_-0.023222
18624	-8.85661	-39.576	-37.97	-39.4456	-37.8794	-15.46	-40.3859	-37.9238	-42.2735	-43.4309	-71.9006	-51.1015	-36.4615	-37.737	6.8584	-81.1386	-67.7784	-51.9065	-45.9353	-49.6777	-49.4383	-52.8411	-34.2681	-31.2342	-20.6124	-18.095	-59.2761	-49.3451
18629	-7.8985	-41.606	-39.89	-41.5441	-39.847	-16.32	-42.4713	-39.8951	-45.3279	-44.8042	-76.4998	-53.5943	-38.2013	-38.7308	8.11727	-87.2296	-72.0136	-55.2967	-49.0092	-53.721	-51.4476	-56.6435	-35.6385	-33.2646	-20.0102	-17.3883	-64.1134	-52.7672
18630	-9.53335	-42.784	-41.09	-42.8284	-41.1208	-18.39	-43.6382	-41.1692	-47.5735	-44.688	-76.9761	-55.2488	-39.3452	-41.7927	6.4264	-86.3225	-72.5475	-56.8943	-51.4199	-57.1649	-52.6229	-57.9128	-38.9505	-35.8781	-25.5342	-22.6734	-64.4551	-54.2267
18631	-9.81642	-42.8176	-41.15	-42.7941	-41.1337	-17.14	-43.6585	-41.1807	-45.5335	-45.4901	-76.6989	-54.9327	-39.5256	-40.0892	6.75307	-86.3594	-72.3504	-54.0975	-48.2682	-51.9451	-50.2443	-55.3402	-35.4757	-32.7153	-20.0136	-17.3556	-61.978	-51.6342
18632	-9.4717	-44.6076	-42.83	-44.5879	-42.8163	-19.1	-45.504	-42.8665	-49.3563	-47.3928	-81.0263	-56.7892	-41.0539	-41.3749	6.51851	-92.7787	-76.3306	-57.3908	-51.0614	-56.7953	-52.9625	-59.0043	-37.3088	-34.6169	-21.4468	-18.7374	-67.3784	-54.949
18633	-9.56666	-43.52	-41.76	-43.497	-41.744	-18.04	-44.4075	-41.7937	-47.9842	-46.3197	-79.1411	-55.7008	-39.4756	-40.4656	8.28819	-90.1687	-74.3199	-54.8981	-48.5734	-54.0055	-50.4648	-56.1483	-34.6865	-31.2671	-18.6901	-15.6621	-63.8422	-52.0401
18634	-10.4206	-46.676	-44.85	-46.5398	-44.7554	-18.76	-47.5968	-44.806	-49.2308	-50.9146	-83.3767	-59.0278	-42.9397	-41.7668	7.12384	-95.0276	-78.6111	-59.7132	-52.8745	-56.5815	-56.5922	-60.7604	-39.6654	-36.5285	-22.4802	-19.6295	-69.1811	-56.7072
18635	-7.59767	-43.4256	-41.67	-43.3884	-41.6442	-17.63	-44.3109	-41.6936	-47.4279	-46.3874	-78.8557	-55.7597	-40.8249	-40.6079	5.86389	-89.466	-74.6897	-56.8722	-50.669	-55.6905	-52.9107	-57.9893	-37.4442	-34.7507	-22.0022	-19.8395	-65.4679	-54.3487
18637	-10.5754	-47.7536	-45.8	-47.5198	-45.6377	-17.31	-48.7387	-45.691	-49.4193	-53.3348	-86.9453	-60.2539	-46.4912	-40.2767	4.82371	-100.477	-83.0574	-63.188	-55.5382	-58.5239	-60.7836	-64.251	-42.1683	-39.2262	-22.9859	-21.84	-74.3835	-60.6579
18638	-10.5248	-49.61	-47.63	-49.4479	-47.5175	-18.8	-50.6085	-47.5721	-51.7188	-54.3774	-90.0327	-62.6656	-48.3638	-42.7957	3.97105	-103.803	-86.0124	-65.0795	-57.7821	-61.1975	-62.1838	-66.6822	-44.5066	-41.1325	-25.8014	-24.5378	-77.0765	-63.0108
18639	-10.1573	-50.6112	-48.64	-50.4608	-48.5356	-20.81	-51.6052	-48.5901	-53.641	-55.2275	-90.6894	-62.9356	-47.2506	-42.6942	5.89588	-105.312	-85.7784	-64.5637	-57.6777	-62.0813	-62.2204	-65.9245	-46.3977	-39.4795	-29.4663	-26.774	-77.6806	-61.8436
18652	-11.1399	-53.4716	-51.43	-53.5784	-51.5042	-21.68	-54.5011	-51.5629	-57.0078	-55.1333	-95.2947	-66.9398	-47.4874	-44.9851	12.0802	-109.62	-89.0669	-68.0918	-62.2089	-66.9713	-63.3753	-69.675	-50.3804	-41.3911	-32.3319	-27.6853	-81.2728	-64.8312
18658	-10.1142	-46.8928	-45.08	-46.7237	-44.9625	-18.52	-47.8069	-45.0124	-48.6007	-51.5043	-83.5881	-59.5195	-44.2756	-42.5979	4.94333	-94.824	-79.3014	-61.6333	-55.5246	-58.6111	-60.467	-62.6528	-45.8706	-39.464	-32.033	-29.5604	-71.5829	-59.1712
18659	-9.87002	-48.668	-46.71	-48.5075	-46.5985	-18.81	-49.6554	-46.6526	-51.368	-53.3857	-88.2783	-62.2462	-46.6317	-44.4811	5.21005	-100.486	-83.9986	-63.098	-55.8291	-59.8086	-60.1372	-64.3983	-42.0108	-38.5315	-24.4661	-22.6153	-73.2131	-60.5865
2A4F	-14.4884	-66.9004	-64.08	-66.8851	-64.0694	-19.22	-68.3227	-64.1491	-66.973	-71.1309	-124.546	-94.5868	-68.1876	-78.3603	8.8382	-129.764	-120.155	-115.013	-109.17	-111.819	-115.859	-116.254	-99.9823	-89.3831	-91.604	-89.1117	-120.474	-113.18
2GZ7	-9.25199	-41.954	-40.37	-42.1184	-40.4842	-17.33	-42.7528	-40.5305	-45.2846	-42.2745	-74.3659	-58.3715	-34.5518	-52.401	14.3457	-75.9507	-68.3274	-62.7227	-59.2014	-63.5851	-59.6248	-63.7033	-48.9273	-44.7268	-42.759	-36.2266	-63.5936	-59.473
2GZ8	-7.8336	-27.9504	-26.67	-27.5332	-26.3803	-8.27	-28.5961	-26.4129	-28.1589	-34.7447	-53.5673	-38.3514	-33.0603	-31.3023	-6.49577	-58.8565	-53.6353	-37.8365	-31.4913	-32.7438	-38.4156	-38.5831	-20.5234	-23.3002	-10.0798	-13.0769	-41.0289	-37.7066
3R0W	-10.6642	-53.0752	-50.51	-52.2056	-49.9061	-9.34	-54.3688	-49.9712	-48.4422	-67.0884	-104.412	-73.5494	-68.955	-54.0365	-15.9878	-115.601	-107.023	-80.6812	-68.242	-65.8335	-82.9782	-82.0739	-48.4092	-55.7444	-24.1574	-33.7739	-88.0741	-81.9766
3R0Y	-11.8349	-56.57	-53.93	-56.0118	-53.5423	-15.12	-57.9013	-53.6123	-57.07	-66.9913	-110.26	-79.1847	-65.747	-63.8068	-6.71987	-120.139	-109.686	-81.2126	-69.3787	-71.7586	-79.4095	-83.428	-45.5123	-51.9664	-22.5089	-27.5755	-87.3763	-81.1781
3SPK	-12.0847	-68.3272	-65.63	-68.837	-65.984	-24.18	-69.6873	-66.0648	-72.5572	-66.1428	-123.004	-95.8188	-63.5062	-80.9477	16.7465	-125.949	-116.208	-113.741	-109.81	-115.903	-108.351	-114.629	-97.2707	-88.6	-87.7421	-81.3326	-116.305	-110.036
3V3M	-7.54408	-50.4164	-48.41	-50.7222	-48.6224	-19.11	-51.4282	-48.6818	-54.8669	-49.6634	-90.4528	-75.5642	-48.4984	-75.4781	7.67035	-84.5626	-86.2159	-71.9732	-67.0794	-72.5679	-65.4553	-72.6051	-47.1837	-49.5654	-38.8638	-35.2065	-63.4307	-69.1252
4KB9	-12.3701	-67.606	-64.79	-68.2413	-65.2312	-20.26	-69.026	-65.3164	-71.2705	-64.1014	-125.373	-95.3615	-59.3099	-76.2186	29.1625	-130.607	-116.754	-91.8878	-85.703	-90.5964	-80.3678	-94.0941	-61.9342	-53.7511	-39.0045	-31.2457	-94.982	-87.4432
4MDS	-7.38642	-49.3456	-47.26	-49.0322	-47.0424	-14.84	-50.3973	-47.0987	-48.7536	-56.0621	-91.034	-66.8364	-56.0912	-51.6662	-6.7063	-98.7397	-90.4572	-61.8215	-52.8762	-53.6232	-58.8886	-62.9904	-33.5382	-37.4701	-12.4821	-16.2283	-66.092	-61.1626
4YOJ	-9.05956	-59.0456	-56.85	-59.3398	-57.0543	-26.59	-60.1528	-57.1191	-65.4581	-58.7017	-103.275	-80.0355	-50.5056	-69.5161	14.6534	-107.615	-95.7539	-72.6638	-66.2706	-73.6392	-64.2413	-73.9588	-45.1873	-43.3611	-28.8738	-21.8741	-74.088	-68.0369
5DGW	-13.7569	-68.2772	-65.47	-68.467	-65.6018	-20.93	-69.6928	-65.6829	-69.512	-70.0522	-124.618	-93.5109	-69.1421	-71.9894	8.85246	-132.518	-120.204	-105.09	-98.5635	-101.79	-100.869	-105.895	-83.7737	-76.1916	-66.3876	-64.5171	-111.402	-102.358
5IVS	-11.6618	-62.474	-59.57	-62.0975	-59.3085	-14.67	-63.9384	-59.3875	-61.9744	-71.1156	-120.997	-85.4892	-67.5593	-61.53	5.28166	-134.311	-118.238	-97.8043	-87.3547	-89.1023	-96.5426	-99.3034	-69.1059	-66.1518	-45.9313	-47.8038	-108.403	-96.1645
5IVT	-12.903	-60.9484	-58.15	-60.8432	-58.0769	-16.96	-62.3596	-58.1553	-63.884	-66.2153	-117.896	-86.3659	-58.4549	-70.1684	17.4835	-126.101	-111.917	-106.199	-98.539	-103.742	-105.037	-107.671	-84.3312	-76.795	-71.6374	-67.5579	-113.237	-103.096
5TYS	-15.6404	-67.8004	-64.76	-67.8727	-64.8102	-17.38	-69.3336	-64.8969	-69.2682	-71.3058	-129.559	-95.6391	-74.3015	-74.8074	3.77462	-138.011	-127.122	-108.607	-101.506	-105.38	-106.366	-109.955	-87.6438	-77.0908	-72.6623	-74.0549	-116.196	-107.675
5ULT	-12.1537	-62.3748	-59.66	-62.4632	-59.7214	-16.8	-63.7438	-59.799	-63.3144	-65.2218	-117.888	-84.6976	-60.7773	-60.6704	16.0546	-129.819	-112.412	-92.1671	-84.4333	-87.1292	-87.0318	-94.1061	-67.1203	-59.6188	-44.774	-42.0651	-102.411	-89.4946
5UOV	-10.1573	-51.874	-49.41	-51.2708	-48.9911	-13.55	-53.1165	-49.0557	-52.3206	-62.5767	-99.839	-70.6884	-66.1832	-52.8183	-16.9663	-110.655	-102.114	-78.7959	-68.2539	-70.7386	-79.5655	-78.8602	-51.441	-54.7716	-32.293	-40.8092	-85.673	-78.9109
6CDJ	-14.9905	-63.8228	-60.91	-63.3032	-60.5492	-14	-65.2916	-60.6271	-60.7192	-74.1768	-122.428	-89.4911	-80.9556	-69.2297	-17.3273	-131.582	-124.956	-101.067	-90.5971	-90.0242	-102.372	-102.338	-73.3834	-75.2177	-53.3816	-62.6223	-107.711	-102.633
6CDL	-15.0892	-72.732	-69.74	-72.9665	-69.9029	-22.2	-74.2408	-69.9896	-74.1077	-74.2409	-132.627	-101.013	-75.6551	-80.4289	5.99137	-138.694	-128.822	-116.241	-110.341	-114.04	-113.216	-116.698	-97.6888	-87.5861	-83.9966	-82.7666	-121.267	-113.824
6VOE	-13.5072	-64.3944	-61.42	-64.1379	-61.2419	-14.11	-65.8943	-61.3239	-63.2089	-71.7106	-124.264	-89.0307	-71.0347	-64.494	4.32871	-136.142	-122.077	-96.9483	-87.1148	-88.1975	-95.0243	-98.3089	-68.9923	-63.4692	-45.804	-48.3641	-106.277	-95.6319
7L10	-7.65331	-41.618	-39.77	-41.3165	-39.5606	-11.83	-42.5499	-39.6104	-41.8229	-47.8522	-79.132	-58.0865	-43.622	-47.4616	2.64854	-84.9659	-76.799	-56.3923	-48.5706	-50.0339	-54.4241	-57.8465	-31.7052	-33.753	-15.6362	-16.1318	-59.6541	-55.1398
7L11	-9.72146	-56.4272	-54.28	-56.7008	-54.47	-23.66	-57.51	-54.5332	-61.6113	-56.2592	-99.3561	-79.2328	-44.9895	-72.3275	22.3828	-99.6652	-90.6901	-68.8561	-62.3649	-68.452	-60.4095	-69.9089	-39.3891	-38.0477	-23.5924	-14.4735	-65.7423	-63.2677
7L12	-9.77667	-57.2416	-54.98	-57.2627	-54.9947	-22.38	-58.3821	-55.0589	-60.9555	-60.2373	-103.27	-77.6639	-51.3332	-64.5875	13.2159	-110.097	-96.7282	-78.0834	-71.1153	-76.2632	-73.7282	-79.6168	-54.1345	-50.0212	-39.098	-33.7047	-82.9064	-74.4554
7L13	-10.985	-59.1928	-56.83	-58.9932	-56.6914	-21.36	-60.3843	-56.7566	-60.5012	-64.9559	-106.875	-85.1601	-47.909	-80.0113	24.2887	-106.252	-97.8511	-76.0031	-67.1081	-69.9413	-72.2966	-77.5054	-43.3803	-42.7225	-27.8294	-18.5037	-71.8993	-70.509
7L14	-9.60187	-52.5564	-50.33	-52.5689	-50.3387	-19.5	-53.6791	-50.4018	-57.4416	-55.6039	-97.7832	-75.6342	-43.7786	-69.7169	21.0509	-99.6921	-90.0543	-69.7784	-61.7877	-67.8195	-63.4427	-71.5381	-38.1389	-38.548	-22.4663	-15.2236	-68.4009	-65.2799
7LMF	-10.2133	-51.2036	-49.25	-51.1013	-49.1789	-20.68	-52.1887	-49.2334	-53.4623	-55.2235	-90.9958	-70.8363	-49.2291	-63.6199	3.48101	-93.755	-86.7143	-70.558	-64.4878	-68.2051	-68.8615	-71.7959	-50.6156	-48.7566	-41.2189	-38.1961	-71.8023	-68.314
7LMG	-9.68723	-50.9948	-49.05	-50.9289	-49.0042	-20.23	-51.9755	-49.0587	-53.0513	-54.5694	-90.042	-70.9887	-47.456	-64.0928	6.96292	-91.5327	-85.1653	-68.5415	-62.4372	-65.8612	-66.0877	-69.3632	-47.3275	-45.5911	-36.9677	-32.9352	-67.9408	-65.4883
7LMH	-8.55504	-46.5712	-44.6	-46.236	-44.3672	-15.34	-47.5652	-44.4202	-47.225	-53.3824	-86.1691	-64.7983	-50.2566	-55.2947	-2.8362	-90.9422	-84.4164	-60.0101	-51.3205	-53.2567	-57.4817	-61.3038	-31.6002	-36.6931	-14.3298	-15.9015	-61.44	-58.7895
7LMI	-9.87565	-47.754	-45.84	-47.5851	-45.7227	-16.85	-48.7192	-45.7754	-48.6277	-52.5081	-86.3328	-66.466	-47.9851	-57.777	2.38245	-89.4788	-83.1437	-63.2204	-56.3047	-58.4995	-60.9103	-64.3067	-40.1244	-40.6991	-26.826	-25.6403	-63.9981	-61.2832
7M8M	-9.81642	-49.9996	-47.87	-49.8584	-47.772	-17.15	-51.0735	-47.831	-52.6826	-54.7337	-92.6582	-73.9795	-39.7316	-71.5326	24.3243	-90.8772	-84.5246	-67.1211	-59.1989	-63.2051	-63.2692	-68.2265	-37.0675	-36.4679	-24.4345	-15.9035	-61.906	-61.9248
7M8N	-9.92873	-59.2756	-56.97	-59.1737	-56.8992	-22.77	-60.4383	-56.9636	-61.4528	-63.7962	-105.812	-83.6487	-51.005	-76.7305	17.1016	-106.748	-98.2083	-75.2333	-67.0702	-70.6844	-70.9525	-76.6542	-45.0384	-44.2644	-29.7529	-22.5213	-73.0212	-70.6274
7M8O	-10.5412	-59.3136	-57.03	-59.4094	-57.0965	-23.75	-60.4652	-57.162	-63.0765	-61.4539	-105.25	-84.9936	-45.1717	-80.6281	27.943	-103.578	-95.1269	-79.0918	-72.3728	-77.5187	-73.9725	-80.1812	-51.6616	-47.4777	-40.1025	-28.5588	-74.6718	-72.8633
7M8P	-10.9201	-56.8368	-54.54	-56.8075	-54.5196	-20.99	-57.995	-54.5844	-59.8971	-60.4822	-103.278	-80.6235	-47.7449	-72.9382	20.7079	-105.074	-95.3179	-77.6473	-70.2206	-74.7482	-73.4558	-79.0022	-50.3201	-47.294	-36.6922	-28.8237	-76.8089	-72.9139
7M8X	-8.97543	-55.6648	-53.5	-55.7398	-53.5521	-22.17	-56.7564	-53.6141	-59.3996	-57.8807	-99.252	-77.4133	-51.5103	-68.6819	9.34702	-101.836	-93.7125	-71.5705	-64.5524	-69.4674	-65.7402	-72.8093	-44.1331	-44.3644	-28.8588	-24.594	-71.2432	-68.1475
7M8Y	-9.87002	-51.4752	-49.35	-51.2932	-49.2236	-18.36	-52.5469	-49.2822	-53.6098	-56.6881	-94.0818	-70.9595	-48.8434	-59.9668	8.51072	-99.412	-89.3036	-66.9519	-58.8432	-62.3271	-63.4524	-68.1002	-39.7433	-39.5457	-23.1127	-20.2464	-69.1941	-63.8386
7M8Z	-9.3643	-55.2132	-53	-55.2194	-53.0043	-20.71	-56.3293	-53.067	-58.398	-58.3168	-99.8026	-77.9699	-50.0511	-70.1314	12.8717	-101.64	-93.734	-77.1062	-70.4698	-75.1311	-73.4587	-78.1638	-53.0394	-50.0295	-41.3152	-35.9729	-76.6767	-73.4308
7M90	-9.3643	-60.7188	-58.4	-60.6022	-58.319	-23.76	-61.8881	-58.3837	-62.5891	-65.4322	-107.39	-85.5158	-55.3835	-78.9237	10.6679	-107.754	-101.07	-83.8818	-76.8312	-80.4618	-82.0805	-84.8501	-59.925	-56.7697	-49.7255	-43.909	-82.086	-80.0428
7M91	-10.7827	-56.2308	-54	-56.4575	-54.1574	-22.11	-57.3557	-54.2225	-61.2219	-56.7403	-101.817	-82.0166	-47.9326	-79.014	18.7132	-99.7526	-94.2548	-78.8714	-73.3091	-79.643	-73.4251	-80.3731	-54.4076	-50.595	-45.8083	-37.8682	-75.0046	-74.7887
7MYP	-12.2262	-66.5536	-63.83	-67.0018	-64.1412	-20.1	-67.927	-64.2222	-68.604	-65.1393	-121.829	-95.5859	-67.6895	-81.4515	9.60732	-122.841	-117.594	-100.233	-95.4899	-99.3574	-94.4827	-101.338	-79.8215	-71.0414	-67.478	-64.9901	-100.308	-98.118
7N44	-10.4631	-59.2304	-56.96	-59.3237	-57.0248	-23.42	-60.3753	-57.0899	-62.5124	-61.3816	-105.307	-79.2582	-56.6881	-64.0381	6.33027	-112.789	-100.245	-81.5465	-75.2148	-79.9621	-77.1688	-82.8613	-60.0184	-55.9863	-45.0285	-41.7561	-87.3397	-78.7547
7P51	-6.05313	-31.6084	-30.24	-31.3165	-30.0373	-10.15	-32.2984	-30.0735	-32.1553	-37.0402	-59.4387	-43.7091	-35.1191	-36.7705	-3.74327	-63.9577	-58.594	-40.6587	-34.1852	-35.6271	-39.11	-41.904	-20.0894	-24.6228	-7.39883	-9.28017	-42.9174	-40.2844

## Sheet: indi5
		Amber Default Coefficients					Our coeff				Zeopp							ANI_PBSA
		SASAonly_indi5		SAVonly_indi5		SAV_Edisp_indi5	SASAonly	SAVonly	SAV+EDisp	SASA_SAV	ASAonly	PCAVonly	POAVonly	PCAV+EDisp	POAV+EDisp	ASA_PCAV	ASA_POAV	SASAonly	SAVonly	SAV+EDisp	SASA_SAV	ASAonly	PCAVonly	POAVonly	PCAV+EDisp	POAV+EDisp	ASA_PCAV	ASA_POAV
PL ID	DEXP	GB1=PB4=λ_0.0072,b_0	GB2=PB5=λ_0.005,b_0	GB1=PB4=λ_0.0072,b_0	GB2=PB5=λ_0.005,b_0	PB1=λ_0.0378,b_-0.5692	λ_0.019588,b_0	λ_0.016227,b_0	λ_0.085831,b_0	λ1_0.091955,λ2_-0.043858,b_0	λ_0.045754,b_0	λ_0.0277577,b_0	λ_-0.080193,b_0	λ_0.092959,b_0	λ_-0.15589,b_0	λ1_0.099741,λ2_-0.058957,b_0	λ1_0.038462,λ2_-0.039137,b_0	ani_0.93013,sasa_0.035092	ani_1.0649,sav_0.021295	ani_1.0959,sav_0.088586	ani_1.1795,sasa_0.098746,sav_-0.080564	ani_0.89651,asa_0.038471	ani_1.5676,pcav_-0.024209	ani_1.2596,poav_-0.032619	ani_2.0946,pcav_0.0042669	ani_2.0468,poav_-0.053654	ani_1.0426,asa_0.078064,pcav_-0.055498	ani_0.93787,asa_0.031273,poav_-0.021577
18624	-8.85661	-41.176	-39.57	-41.0456	-39.4794	-17.06	-50.2192	-47.4717	-51.8217	-52.7433	-68.7611	-49.4726	-37.912	-36.1082	5.40769	-78.7254	-64.4993	-50.0894	-44.1427	-47.8836	-47.5513	-50.9605	-33.9886	-36.3102	-20.3314	-17.9809	-57.1718	-47.7143
18629	-7.8985	-43.686	-41.97	-43.6241	-41.927	-18.4	-53.3486	-50.5876	-56.0207	-55.2849	-73.4709	-52.2871	-40.127	-37.4236	6.19142	-85.044	-68.8328	-52.91	-46.5799	-51.2901	-48.951	-54.1529	-34.9657	-37.6561	-19.3358	-16.8898	-61.363	-50.5533
18630	-9.53335	-44.464	-42.77	-44.5084	-42.8008	-20.07	-54.0028	-51.5149	-57.9194	-54.8789	-73.6448	-53.4638	-40.8783	-40.0077	4.89317	-83.7262	-69.0663	-54.502	-48.9406	-54.684	-50.1081	-55.4484	-38.1198	-40.3322	-24.7019	-22.0275	-61.7631	-52.0257
18631	-9.81642	-44.2876	-42.62	-44.2641	-42.6037	-18.61	-53.6777	-51.0772	-55.4302	-55.1996	-73.2077	-53.0216	-40.8444	-38.1781	5.43404	-83.6277	-68.7119	-52.0362	-46.1521	-49.8274	-48.0728	-53.1837	-35.0222	-37.6074	-19.5585	-17.0778	-59.5906	-49.7424
18632	-9.4717	-46.5276	-44.75	-46.5079	-44.7363	-21.02	-56.5371	-53.7771	-60.2671	-58.1069	-77.6197	-55.2461	-42.8159	-39.8317	4.75633	-90.2957	-72.765	-54.917	-48.5145	-54.2469	-50.362	-56.3988	-36.606	-39.1626	-20.7425	-18.2132	-64.4818	-52.633
18633	-9.56666	-45.33	-43.57	-45.307	-43.554	-19.85	-55.2404	-52.4997	-58.6905	-56.8294	-75.7323	-54.0589	-41.1658	-38.8237	6.59779	-87.6267	-70.7478	-53.1726	-46.7744	-52.2049	-48.6124	-54.3307	-34.7286	-37.2563	-18.7306	-15.9014	-61.757	-50.5157
18634	-10.4206	-48.446	-46.62	-48.3098	-46.5254	-20.53	-58.728	-55.6316	-60.0567	-61.4786	-79.7646	-57.2714	-44.5534	-40.0104	5.50998	-92.3311	-74.8376	-57.1026	-50.2757	-53.9811	-53.8929	-58.0802	-38.8461	-41.1138	-21.6593	-18.9948	-66.2081	-54.3165
18635	-7.59767	-45.1956	-43.44	-45.1584	-43.4142	-19.4	-55.0812	-52.3153	-58.0499	-56.8059	-75.4328	-54.051	-42.3754	-38.8992	4.31313	-86.8772	-71.1258	-54.6554	-48.4013	-53.4213	-50.5807	-55.6934	-36.933	-39.7374	-21.4894	-19.4763	-62.9118	-52.313
18637	-10.5754	-49.9236	-47.97	-49.6898	-47.8077	-19.48	-60.9241	-57.4128	-61.1414	-64.7314	-83.3663	-58.7886	-48.3031	-38.8114	3.01143	-97.961	-79.3469	-60.6643	-53.087	-56.071	-58.1923	-61.6593	-41.5749	-44.5617	-22.3909	-21.3356	-71.4396	-58.3232
18638	-10.5248	-51.65	-49.67	-51.4879	-49.5575	-20.84	-62.7992	-59.4091	-63.556	-65.9233	-86.1576	-60.9468	-50.0385	-41.077	2.29592	-101.01	-82.0012	-62.5681	-55.3072	-58.7209	-59.5904	-64.0427	-43.8823	-46.7431	-25.1754	-24.0086	-74.0757	-60.6341
18639	-10.1573	-52.5312	-50.56	-52.3808	-50.4556	-22.73	-63.6308	-60.2804	-65.3317	-66.6337	-86.7414	-61.2431	-48.9549	-41.0016	4.19134	-102.512	-81.6641	-63.0615	-56.2313	-60.6332	-60.652	-64.3171	-46.6644	-47.3997	-29.7315	-27.2042	-75.6645	-60.528
18652	-11.1399	-55.9716	-53.93	-56.0784	-54.0042	-24.18	-67.4677	-64.5894	-70.0346	-68.0006	-91.6775	-65.5628	-49.9388	-43.6081	9.62885	-107.128	-85.2387	-66.7979	-60.8149	-65.5754	-61.946	-68.2502	-50.8071	-50.3982	-32.7569	-28.3824	-79.4448	-63.7526
18658	-10.1142	-48.8528	-47.04	-48.6837	-46.9225	-20.48	-59.0605	-55.9098	-59.4984	-62.1246	-80.1721	-57.9085	-46.0042	-40.9869	3.21447	-92.2911	-75.7403	-60.238	-54.2288	-57.3137	-59.0394	-61.1827	-45.9668	-46.9021	-32.1276	-29.8087	-69.8023	-57.9505
18659	-9.87002	-50.928	-48.97	-50.7675	-48.8585	-21.07	-61.9533	-58.6002	-63.3159	-65.0454	-84.7347	-60.6607	-48.5866	-42.8957	3.25482	-97.9023	-80.3102	-61.0205	-53.7838	-57.7615	-57.9759	-62.2257	-41.8085	-44.931	-24.2622	-22.5449	-70.7341	-58.6866
2A4F	-14.4884	-72.3004	-69.48	-72.2851	-69.4694	-24.62	-88.1818	-83.8385	-86.6628	-90.5166	-121.512	-92.8838	-72.8535	-76.6573	4.17142	-127.144	-116.973	-112.107	-106.468	-109.114	-112.978	-113.241	-98.3221	-100.665	-89.9406	-87.6137	-117.313	-110.391
2GZ7	-9.25199	-44.424	-42.84	-44.5884	-42.9542	-19.8	-53.3434	-51.294	-56.0484	-52.9566	-72.0945	-56.6853	-37.1766	-50.7147	11.721	-73.8063	-65.8513	-59.5733	-55.9776	-60.3598	-56.3862	-60.472	-46.7712	-47.7736	-40.6011	-34.4633	-60.3654	-56.5441
2GZ8	-7.8336	-30.0204	-28.74	-29.6032	-28.4503	-10.34	-37.2302	-34.3338	-36.08	-42.3167	-51.8782	-37.614	-34.4812	-30.5648	-7.91741	-57.5839	-51.9489	-36.659	-30.514	-31.7655	-37.2568	-37.3593	-20.7103	-27.3791	-10.2655	-13.136	-39.7197	-36.5463
3R0W	-10.6642	-56.8052	-54.24	-55.9356	-53.6361	-13.07	-71.2496	-65.3707	-63.842	-81.7714	-100.609	-71.7248	-70.9907	-52.2118	-18.0255	-112.679	-103.31	-77.3849	-65.4019	-62.9913	-79.7521	-78.6921	-47.7126	-61.9741	-23.4582	-32.6141	-84.4831	-78.6048
3R0Y	-11.8349	-60.42	-57.78	-59.8618	-57.3923	-18.97	-75.2856	-69.9942	-73.4523	-82.8092	-106.249	-77.0211	-68.3535	-61.6432	-9.32779	-116.906	-105.657	-77.9015	-66.2839	-68.6616	-76.0496	-79.9461	-44.9471	-58.6428	-21.941	-26.8122	-83.7564	-77.8587
3SPK	-12.0847	-72.0372	-69.34	-72.547	-69.694	-27.89	-87.2249	-84.2532	-90.746	-84.3108	-118.705	-92.5408	-66.9366	-77.6698	13.3158	-121.886	-111.679	-108.711	-104.594	-110.684	-103.166	-109.534	-93.5091	-94.8048	-83.9773	-77.9575	-111.15	-105.271
3V3M	-7.54408	-53.9364	-51.93	-54.2422	-52.1424	-22.63	-65.2343	-62.8583	-69.0436	-63.7868	-88.0955	-72.9822	-51.694	-72.8961	4.47441	-81.7478	-83.7152	-68.9781	-63.8597	-69.3463	-62.2722	-69.5807	-45.6648	-54.77	-37.3421	-33.9713	-60.7236	-66.3504
4KB9	-12.3701	-74.356	-71.54	-74.9913	-71.9812	-27.01	-90.2126	-87.3423	-93.2968	-86.159	-123.676	-94.9979	-65.9957	-75.8551	22.4767	-129.325	-114.764	-91.5646	-84.917	-89.8077	-79.7118	-93.5865	-63.8082	-69.3238	-40.8753	-33.6184	-94.4423	-87.411
4MDS	-7.38642	-53.4356	-51.35	-53.1222	-51.1324	-18.93	-65.1794	-61.2869	-62.9421	-69.8703	-89.0057	-66.2478	-59.234	-51.0776	-9.8502	-97.3185	-88.4098	-60.0145	-51.147	-51.8922	-56.9991	-61.1125	-33.9273	-44.4453	-12.869	-16.4737	-64.1057	-59.4166
4YOJ	-9.05956	-62.9256	-60.73	-63.2198	-60.9343	-30.47	-75.2888	-72.5977	-80.9371	-74.1016	-100.67	-78.4944	-54.4802	-67.975	10.679	-105.355	-92.8949	-69.5686	-62.8864	-70.2529	-60.9033	-70.7744	-44.1074	-49.2327	-27.7915	-21.2457	-70.8983	-65.2749
5DGW	-13.7569	-73.4472	-70.64	-73.637	-70.7718	-26.1	-89.2543	-85.3934	-89.2228	-89.5659	-121.524	-92.0581	-73.6105	-70.5366	4.38323	-130.048	-116.961	-102.297	-95.7156	-98.9393	-97.9552	-103.058	-82.7633	-86.9004	-65.3741	-63.6461	-108.373	-99.7761
5IVS	-11.6618	-68.214	-65.31	-67.8375	-65.0485	-20.41	-84.5662	-79.281	-81.8683	-90.5109	-118.158	-84.9723	-72.2811	-61.0132	0.558735	-132.52	-115.306	-95.0603	-84.8207	-86.5658	-93.7647	-96.457	-68.8114	-76.4716	-45.6339	-47.454	-105.239	-93.5447
5IVT	-12.903	-66.3184	-63.52	-66.2132	-63.4469	-22.33	-82.0759	-77.5636	-83.2927	-85.2761	-114.929	-85.0833	-63.3597	-68.8858	12.5781	-123.782	-108.748	-102.534	-95.016	-100.216	-101.34	-103.89	-82.4677	-85.7048	-69.7709	-65.9578	-109.261	-99.6438
5TYS	-15.6404	-74.3304	-71.29	-74.4027	-71.3402	-23.91	-91.4506	-86.9687	-91.3404	-93.0959	-127.045	-94.8983	-79.6832	-74.0666	-1.60849	-136.165	-124.527	-108.875	-101.843	-105.714	-106.57	-110.119	-89.6769	-95.5022	-74.6921	-76.0467	-116.142	-108.006
5ULT	-12.1537	-67.9448	-65.23	-68.0332	-65.2914	-22.37	-83.2316	-79.2833	-82.799	-84.4669	-115.336	-84.2631	-65.8387	-60.2358	10.9926	-128.206	-109.675	-90.6012	-82.7941	-85.4875	-85.3188	-92.3815	-67.6832	-71.952	-45.3342	-42.8184	-100.398	-88.1009
5UOV	-10.1573	-55.054	-52.59	-54.4508	-52.1711	-16.73	-68.9286	-63.8048	-67.07	-76.757	-95.9529	-68.6968	-67.8017	-50.8267	-18.5866	-107.62	-98.3063	-76.4744	-66.2552	-68.7377	-77.2693	-76.5899	-51.432	-62.792	-32.2816	-40.3801	-83.1655	-76.6404
6CDJ	-14.9905	-69.2828	-66.37	-68.7632	-66.0092	-19.46	-85.6845	-80.0635	-80.1559	-93.0403	-119.294	-88.1782	-84.5545	-67.9167	-20.9283	-129.171	-121.91	-98.5018	-88.3824	-87.807	-99.8471	-99.6903	-73.0547	-85.8053	-53.0499	-61.8406	-104.875	-99.9689
6CDL	-15.0892	-78.532	-75.54	-78.7665	-75.7029	-28	-95.3797	-91.3373	-95.4558	-95.3955	-129.638	-99.4873	-80.5677	-78.9035	1.07778	-136.186	-125.705	-113.915	-108.01	-111.706	-110.804	-114.36	-96.9159	-100.742	-83.2204	-82.0925	-118.769	-111.696
6VOE	-13.5072	-71.5744	-68.6	-71.3179	-68.4219	-21.29	-88.323	-83.2009	-85.0863	-93.1437	-122.666	-89.5976	-77.0719	-65.0609	-1.70975	-135.479	-120.406	-96.52	-86.8441	-87.9243	-94.5426	-97.7908	-70.919	-79.0732	-47.7277	-50.1985	-105.481	-95.308
7L10	-7.65331	-44.758	-42.91	-44.4565	-42.7006	-14.97	-55.1639	-51.6612	-53.874	-59.5542	-76.7781	-56.8942	-46.2	-46.2693	0.069874	-83.0724	-74.3665	-54.62	-46.8989	-48.3606	-52.5969	-55.9638	-31.7986	-39.8263	-15.7277	-16.2553	-57.708	-53.451
7L11	-9.72146	-59.6972	-57.55	-59.9708	-57.74	-26.93	-71.7879	-69.1242	-76.2026	-70.7658	-96.3259	-76.7628	-48.5673	-69.8575	18.8053	-96.6632	-87.366	-66.2953	-59.5163	-65.6014	-57.6054	-67.2861	-38.8341	-44.7458	-23.0348	-14.5016	-63.2632	-61.1181
7L12	-9.77667	-61.5116	-59.25	-61.5327	-59.2647	-26.65	-74.2465	-70.8389	-76.7359	-75.791	-100.802	-76.5804	-55.4989	-63.504	9.04999	-108.167	-94.0382	-75.305	-68.2854	-73.4313	-70.8252	-76.7185	-53.2219	-57.1558	-38.183	-33.1393	-79.893	-71.926
7L13	-10.985	-63.4828	-61.12	-63.2832	-60.9814	-25.65	-76.7875	-72.7279	-76.4728	-80.5767	-104.177	-82.966	-52.4469	-77.8172	19.7511	-103.509	-94.8465	-73.2608	-64.4005	-67.2316	-69.4492	-74.6567	-42.8075	-50.2364	-27.2536	-18.5374	-69.244	-68.159
7L14	-9.60187	-56.7964	-54.57	-56.8089	-54.5787	-23.74	-69.3331	-65.9599	-72.9999	-70.9349	-95.4005	-74.0319	-48.1227	-68.1146	16.7069	-97.463	-87.4097	-67.0958	-58.9721	-65.002	-60.5786	-68.7211	-37.6388	-45.2023	-21.9635	-15.2079	-65.6918	-62.9089
7LMF	-10.2133	-54.5236	-52.57	-54.4213	-52.4989	-24	-65.5241	-62.309	-66.5381	-68.0415	-88.491	-69.1487	-52.2407	-61.9323	0.469079	-91.4701	-84.0647	-67.8637	-61.8631	-65.5788	-66.1193	-69.0035	-49.37	-54.3961	-39.9709	-37.1657	-69.0088	-65.7713
7LMG	-9.68723	-54.4648	-52.52	-54.3989	-52.4742	-23.7	-65.4158	-62.2961	-66.289	-67.5689	-87.7848	-69.3871	-50.7287	-62.4912	3.68993	-89.3959	-82.743	-66.0648	-59.9897	-63.4119	-63.5413	-66.8357	-46.3543	-51.5543	-35.9923	-32.2385	-65.4617	-63.2382
7LMH	-8.55504	-50.3112	-48.34	-49.976	-48.1072	-19.08	-61.4108	-57.644	-60.4491	-66.227	-84.1017	-63.7901	-53.2891	-54.2864	-5.86955	-89.2521	-82.2899	-57.3826	-48.7861	-50.7206	-54.7834	-58.5896	-31.058	-41.4046	-13.7855	-15.3432	-58.7203	-56.2557
7LMI	-9.87565	-51.444	-49.53	-51.2751	-49.4127	-20.54	-62.2216	-58.9168	-61.7693	-65.3618	-84.3674	-65.3505	-51.2217	-56.6614	-0.854753	-87.7634	-81.0706	-61.1341	-54.2768	-56.4699	-58.7588	-62.1454	-39.7161	-46.8634	-26.4155	-25.3547	-61.8466	-59.3386
7M8M	-9.81642	-54.6996	-52.57	-54.5584	-52.472	-21.85	-66.6912	-63.1195	-67.9714	-69.7262	-91.0993	-72.7246	-44.6618	-70.2777	19.3944	-89.1829	-82.69	-65.1253	-57.204	-61.2082	-61.1639	-66.1624	-37.0355	-44.2139	-24.3999	-16.4293	-60.0602	-60.3099
7M8N	-9.92873	-63.2156	-60.91	-63.1137	-60.8392	-26.71	-76.1982	-72.4461	-76.9356	-78.9845	-102.931	-81.4474	-54.9956	-74.5292	13.111	-103.945	-95.07	-72.5905	-64.4113	-68.0235	-68.1877	-73.9106	-44.4632	-51.6298	-29.1749	-22.4267	-70.4027	-68.3139
7M8O	-10.5412	-63.2236	-60.94	-63.3194	-61.0065	-27.66	-76.0823	-72.8095	-78.7243	-76.9112	-102.424	-82.5247	-49.5471	-78.1592	23.5681	-100.626	-91.9579	-76.3099	-69.4911	-74.6348	-71.0437	-77.3278	-50.6796	-55.01	-39.1176	-28.291	-72.0084	-70.5317
7M8P	-10.9201	-61.3568	-59.06	-61.3275	-59.0396	-25.51	-74.2899	-70.7149	-76.0279	-76.3567	-100.993	-79.1205	-52.3749	-71.4352	16.0781	-102.934	-92.7632	-75.0695	-67.6123	-72.1379	-70.7583	-76.3263	-49.6539	-55.0325	-36.0233	-28.6622	-74.2081	-70.6726
7M8X	-8.97543	-59.1048	-56.94	-59.1798	-56.9921	-25.61	-71.2946	-68.1565	-73.9423	-72.2348	-96.3015	-75.3056	-54.7458	-66.5742	6.1113	-99.0914	-90.5744	-68.7661	-61.6169	-66.53	-62.7685	-69.9205	-43.2771	-50.5139	-28.0003	-24.0436	-68.4078	-65.5918
7M8Y	-9.87002	-55.5452	-53.42	-55.3632	-53.2936	-22.43	-67.512	-63.8551	-68.1829	-70.9445	-91.9013	-69.9423	-52.6117	-58.9496	4.74212	-97.6528	-86.9613	-64.8274	-56.7437	-60.2258	-61.2287	-65.9032	-39.6571	-46.7008	-23.0242	-20.3817	-66.9582	-61.9462
7M8Z	-9.3643	-59.4532	-57.24	-59.4594	-57.2443	-24.95	-71.9155	-68.5483	-73.8796	-73.5692	-97.5058	-76.4377	-54.1459	-68.5993	8.77682	-99.4914	-91.2316	-74.7377	-68.0796	-72.739	-70.986	-75.7239	-52.377	-57.8327	-40.6502	-35.6661	-74.2874	-71.3295
7M90	-9.3643	-64.3788	-62.06	-64.2622	-61.979	-27.42	-77.4358	-73.6305	-77.8362	-80.3758	-104.207	-82.9446	-58.8862	-76.3525	7.16504	-104.604	-97.6734	-80.9829	-74.0226	-77.6512	-79.1309	-81.8882	-58.6775	-64.2265	-48.4752	-43.0458	-79.2189	-77.4251
7M91	-10.7827	-60.9708	-58.74	-61.1975	-58.8974	-26.85	-73.5322	-70.635	-77.6347	-73.0355	-99.8873	-80.3906	-52.7422	-77.3879	13.9036	-97.6653	-92.0686	-76.8399	-71.1294	-77.4612	-71.2367	-78.2189	-53.9441	-59.4816	-45.342	-37.9147	-73.0355	-73.0336
7MYP	-12.2262	-73.1436	-70.42	-73.5918	-70.7312	-26.69	-88.4799	-85.329	-89.7112	-86.1912	-120.324	-94.8748	-73.5781	-80.7405	3.7179	-121.42	-115.946	-99.9626	-95.0337	-98.8986	-94.0457	-100.983	-80.9999	-86.7879	-68.6532	-66.3569	-99.9872	-97.9961
7N44	-10.4631	-63.3204	-61.05	-63.4137	-61.1148	-27.51	-76.1048	-72.8464	-78.2693	-76.9481	-102.649	-78.0651	-60.4369	-62.8449	2.58104	-110.721	-97.416	-78.4616	-72.0604	-76.8056	-73.9583	-79.6765	-58.6725	-62.5817	-43.6802	-40.6316	-83.9986	-75.8643
7P51	-6.05313	-33.9784	-32.61	-33.6865	-32.4073	-12.52	-41.6837	-38.9354	-41.0173	-45.6083	-57.7341	-42.8891	-36.9315	-35.9506	-5.55633	-62.6095	-56.8611	-38.6097	-32.2237	-33.6644	-37.018	-39.7592	-19.5744	-27.2837	-6.88234	-8.71125	-40.7369	-38.2558

## Sheet: indi10
		Amber Default Coefficients					Our coeff				Zeopp							ANI_PBSA
		SASAonly_indi10		SAVonly_indi10		SAV_Edisp_indi10	SASAonly	SAVonly	SAV+EDisp	SASA_SAV	ASAonly	PCAVonly	POAVonly	PCAV+EDisp	POAV+EDisp	ASA_PCAV	ASA_POAV	SASAonly	SAVonly	SAV+EDisp	SASA_SAV	ASAonly	PCAVonly	POAVonly	PCAV+EDisp	POAV+EDisp	ASA_PCAV	ASA_POAV
PL ID	DEXP	GB1=PB4=λ_0.0072,b_0	GB2=PB5=λ_0.005,b_0	GB1=PB4=λ_0.0072,b_0	GB2=PB5=λ_0.005,b_0	PB1=λ_0.0378,b_-0.5692	λ_0.028059,b_0	λ_0.024613,b_0	λ_0.094217,b_0	λ1_0.088279,λ2_-0.058802,b_0	λ_0.040806,b_0	λ_0.022827,b_0	λ_-0.07545,b_0	λ_0.10573,b_0	λ_-0.15589,b_0	λ1_0.097614,λ2_-0.062037,b_0		ani_0.85461,sasa_0.031685	ani_0.99565,sav_0.017584	ani_1.0266,sav_0.084875	ani_1.1074,sasa_0.09622,sav_-0.081674	ani_0.82291,asa_0.03486	ani_1.4576,pcav_-0.024491	ani_1.1512,poav_-0.030008	ani_1.9846,pcav_0.0039851	ani_1.9384,poav_-0.051044	ani_0.96476,asa_0.073286,pcav_-0.053864	ani_0.86136,asa_0.028167,poav_-0.020063
18624	-8.85661	-41.176	-40.76	-42.2356	-40.6694	-18.25	-57.5931	-54.6316	-58.9815	-59.6935	-66.3996	-48.2555	-38.9842	-34.891	4.21769	-76.8848	-62.0643	-48.6946	-42.803	-46.5423	-46.1239	-49.5252	-33.7892	-36.2371	-20.1321	-17.9079	-55.5547	-46.5064
18629	-7.8985	-43.686	-43.52	-45.1741	-43.477	-19.95	-61.506	-58.6067	-64.0397	-63.1173	-71.1925	-51.312	-41.5553	-36.4485	4.64142	-83.3708	-66.4744	-51.0866	-44.7661	-49.4746	-47.0757	-52.2589	-34.4748	-37.2975	-18.845	-16.5312	-59.2578	-48.9115
18630	-9.53335	-44.464	-44.01	-45.7484	-44.0408	-21.31	-61.7654	-59.2639	-65.6683	-62.4945	-71.1295	-52.1207	-42.0025	-38.6646	3.65317	-81.7381	-66.4721	-52.6655	-47.0765	-52.8181	-48.2135	-53.565	-37.4974	-39.8523	-24.0796	-21.5477	-59.6951	-50.3821
18631	-9.81642	-44.2876	-43.72	-45.3641	-43.7037	-19.71	-61.1987	-58.5064	-62.8594	-62.4652	-70.5899	-51.601	-41.8253	-36.7575	4.33404	-81.5548	-66.0167	-50.4518	-44.5653	-48.2389	-46.4362	-51.5347	-34.6881	-37.407	-19.2245	-16.8775	-57.7541	-48.3346
18632	-9.4717	-46.5276	-46.2	-47.9579	-46.1863	-22.47	-64.8317	-61.9801	-68.4701	-66.138	-75.0781	-54.1143	-44.1413	-38.6999	3.30633	-88.4168	-70.1397	-53.0324	-46.6179	-52.3484	-48.4173	-54.4225	-36.0976	-38.7903	-20.2342	-17.8409	-62.2686	-50.9206
18633	-9.56666	-45.33	-44.91	-46.647	-44.894	-21.19	-63.3572	-60.5217	-66.7125	-64.6795	-73.1616	-52.8255	-42.4115	-37.5903	5.25779	-85.6778	-68.0912	-51.8391	-45.4286	-50.8574	-47.2187	-52.9359	-34.7692	-37.448	-18.7713	-16.0931	-60.1447	-49.3883
18634	-10.4206	-48.446	-47.95	-49.6398	-47.8554	-21.86	-67.089	-63.7634	-68.1885	-69.3779	-77.0614	-55.9725	-45.7602	-38.7115	4.17998	-90.285	-72.0495	-55.1077	-48.3325	-52.0361	-51.8565	-56.0414	-38.2424	-40.6523	-21.0557	-18.5334	-63.9312	-52.5414
18635	-7.59767	-45.1956	-44.79	-46.5084	-44.7642	-20.75	-63.1911	-60.3141	-66.0486	-64.6263	-72.8915	-52.8077	-43.5524	-37.6559	2.96313	-84.9343	-68.5102	-52.98	-46.7288	-51.747	-48.8518	-53.9662	-36.5832	-39.4984	-21.1396	-19.2374	-60.9733	-50.8227
18637	-10.5754	-49.9236	-49.58	-51.2998	-49.4177	-21.09	-70.0564	-66.1973	-69.9259	-73.2246	-80.6683	-57.6885	-49.6308	-37.7113	1.40143	-96.0259	-76.5795	-58.7121	-51.2349	-54.217	-56.2089	-59.665	-41.1203	-44.1704	-21.9364	-20.9444	-69.1586	-56.5627
18638	-10.5248	-51.65	-51.19	-53.0079	-51.0775	-22.36	-71.9431	-68.2877	-72.4347	-74.5428	-83.245	-59.6646	-51.2706	-39.7948	0.775918	-98.8739	-79.017	-60.6438	-53.455	-56.8666	-57.628	-62.0302	-43.4222	-46.3516	-24.7153	-23.6172	-71.7692	-58.8603
18639	-10.1573	-52.5312	-52	-53.8208	-51.8956	-24.17	-72.6609	-69.0591	-74.1103	-75.1597	-83.7841	-59.9899	-50.2249	-39.7485	2.75134	-100.38	-78.6193	-61.8997	-55.1527	-59.5523	-59.4599	-63.084	-46.8722	-47.7388	-29.9393	-27.5434	-74.0989	-59.5604
18652	-11.1399	-55.9716	-55.81	-57.9584	-55.8842	-26.06	-77.2088	-74.376	-79.8212	-77.6523	-88.9736	-64.5526	-51.7804	-42.5979	7.74885	-105.232	-82.4238	-65.8012	-59.7837	-64.5418	-60.8854	-67.1627	-51.1426	-50.9552	-33.0926	-28.9394	-78.0294	-62.9802
18658	-10.1142	-48.8528	-48.48	-50.1237	-48.3625	-21.92	-67.4806	-64.0629	-67.6515	-70.0304	-77.5835	-56.6864	-47.2618	-39.7648	1.77447	-90.3361	-73.0753	-59.137	-53.2371	-56.3198	-57.9245	-60.0326	-46.0217	-47.0784	-32.1826	-29.985	-68.4	-57.0267
18659	-9.87002	-50.928	-50.66	-52.4575	-50.5485	-22.76	-71.1825	-67.5668	-72.2824	-73.7556	-82.0758	-59.4839	-50.0361	-41.7189	1.56482	-95.9317	-77.5749	-59.4166	-52.2487	-56.2244	-56.3329	-60.5588	-41.6613	-44.8808	-24.115	-22.4947	-68.818	-57.2676
2A4F	-14.4884	-72.3004	-73.52	-76.3251	-73.5094	-28.66	-103.082	-98.6115	-101.436	-105.025	-119.232	-91.6285	-76.3149	-75.4019	0.13142	-125.159	-114.614	-109.892	-104.434	-107.075	-110.779	-110.954	-97.0779	-99.5486	-88.6966	-86.4976	-114.91	-108.303
2GZ7	-9.25199	-44.424	-44.7	-46.4484	-44.8142	-21.66	-61.3025	-59.3834	-64.1378	-60.9806	-70.4015	-55.4468	-39.1587	-49.4762	9.86105	-72.2032	-64.0509	-57.1911	-53.564	-57.9441	-53.9623	-58.0333	-45.1676	-46.484	-38.9977	-33.1736	-57.9315	-54.3806
2GZ8	-7.8336	-30.0204	-30.31	-31.1732	-30.0203	-11.91	-43.7303	-40.2985	-42.0447	-47.963	-50.6312	-37.091	-35.5395	-30.0418	-9.48741	-56.6354	-50.7029	-35.7584	-29.7967	-31.047	-36.3664	-36.4302	-20.8749	-27.4188	-10.4302	-13.1758	-38.7218	-35.6741
3R0W	-10.6642	-56.8052	-57.06	-58.7556	-56.4561	-15.89	-83.9468	-76.9559	-75.4272	-92.7025	-97.7838	-70.4038	-72.4752	-50.8908	-20.8455	-110.485	-100.531	-74.8812	-63.3025	-60.8894	-77.2849	-76.1364	-47.2365	-61.0788	-22.9822	-31.7192	-81.7584	-76.0547
3R0Y	-11.8349	-60.42	-60.7	-62.7818	-60.3123	-21.89	-88.3708	-82.3272	-85.7853	-94.6316	-103.279	-75.458	-70.2933	-60.0801	-12.2478	-114.493	-102.675	-75.3904	-64.0023	-66.3775	-73.5169	-77.3184	-44.582	-58.0726	-21.576	-26.2423	-81.018	-75.377
3SPK	-12.0847	-72.0372	-72.12	-75.327	-72.474	-30.67	-100.39	-97.9082	-104.401	-97.9654	-115.484	-90.1113	-69.4962	-75.2402	10.5358	-118.832	-108.337	-104.918	-100.69	-106.776	-99.2995	-105.698	-90.7062	-92.3126	-81.1747	-75.4654	-107.27	-101.734
3V3M	-7.54408	-53.9364	-54.57	-56.8822	-54.7824	-25.27	-75.5998	-73.5025	-79.6879	-74.3953	-86.3313	-71.0732	-54.0783	-70.987	1.83441	-79.6526	-81.8754	-66.695	-61.4469	-66.9311	-59.8996	-67.2841	-44.5503	-53.8528	-36.2278	-33.0542	-58.6896	-64.28
4KB9	-12.3701	-74.356	-76.51	-79.9613	-76.9512	-31.98	-106.026	-103.786	-109.741	-102.652	-122.315	-94.6648	-70.9151	-75.5219	17.5067	-128.261	-113.25	-91.1855	-84.2463	-89.1336	-79.1734	-93.0787	-65.1499	-71.0494	-42.2172	-35.3441	-93.9118	-87.3359
4MDS	-7.38642	-53.4356	-54.41	-56.1822	-54.1924	-21.99	-76.2699	-71.9319	-73.587	-80.1735	-87.4808	-65.8199	-61.5473	-50.6496	-12.9102	-96.2286	-86.8744	-58.6049	-49.8499	-50.5932	-55.5512	-59.6601	-34.2333	-44.6008	-13.1752	-16.6294	-62.5663	-58.0828
4YOJ	-9.05956	-62.9256	-63.65	-66.1398	-63.8543	-33.39	-86.6629	-84.2297	-92.569	-85.6749	-98.7315	-77.3729	-57.4747	-66.8535	7.75903	-103.661	-90.822	-67.2047	-60.3566	-67.7208	-58.4233	-68.3533	-43.3219	-48.7933	-27.0062	-20.8062	-68.475	-63.2392
5DGW	-13.7569	-73.4472	-74.48	-77.477	-74.6118	-29.94	-103.903	-100.155	-103.984	-104.163	-119.171	-90.9608	-76.8975	-69.4393	0.543226	-128.142	-114.53	-100.136	-93.5564	-96.7762	-95.739	-100.875	-81.9912	-86.2305	-64.6023	-62.9763	-106.036	-97.8225
5IVS	-11.6618	-68.214	-69.66	-72.1875	-69.3985	-24.76	-100.098	-94.262	-96.8492	-105.045	-116.079	-84.6578	-75.8284	-60.6986	-3.79126	-131.192	-113.178	-93.0115	-82.9875	-84.7292	-91.7023	-94.3432	-68.6684	-76.2615	-45.4911	-47.244	-102.87	-91.6346
5IVT	-12.903	-66.3184	-67.51	-70.2032	-67.4369	-26.32	-96.841	-92.098	-97.8272	-99.5041	-112.671	-84.1137	-66.983	-67.9163	8.58814	-121.988	-106.384	-99.7238	-92.355	-97.5512	-98.5179	-101.002	-81.0616	-84.5034	-68.365	-64.7565	-106.218	-97.0531
5TYS	-15.6404	-74.3304	-76.2	-79.3127	-76.2502	-28.82	-108.068	-103.552	-107.924	-109.437	-125.179	-94.3878	-83.6881	-73.5561	-6.51849	-134.775	-122.616	-109.052	-102.112	-105.979	-106.72	-110.228	-91.228	-97.0055	-76.2435	-77.5502	-116.077	-108.262
5ULT	-12.1537	-67.9448	-69.33	-72.1332	-69.3914	-26.47	-97.7848	-93.8346	-97.3503	-98.8128	-113.35	-83.8867	-69.5378	-59.8595	6.89262	-126.894	-107.592	-89.3078	-81.4967	-84.1868	-83.9565	-90.9786	-68.0464	-72.4568	-45.6976	-43.3234	-98.7611	-86.9977
5UOV	-10.1573	-55.054	-55.06	-56.9208	-54.6411	-19.2	-80.8861	-74.9645	-78.2297	-87.4005	-93.1279	-67.3114	-69.0408	-49.4413	-21.0566	-105.405	-95.5213	-74.7763	-64.8539	-67.3339	-75.5858	-74.9434	-51.5338	-62.5201	-32.3836	-40.1085	-81.3271	-74.9898
6CDJ	-14.9905	-69.2828	-70.5	-72.8932	-70.1392	-23.59	-101.03	-94.6913	-94.7837	-107.151	-116.985	-87.259	-87.2174	-66.9975	-25.0583	-127.378	-119.645	-96.574	-86.7705	-86.1915	-97.942	-97.7119	-72.8712	-85.218	-52.8666	-61.2535	-102.747	-97.9704
6CDL	-15.0892	-78.532	-79.88	-83.1065	-80.0429	-32.34	-111.24	-107.355	-111.474	-111.253	-127.393	-98.3662	-84.2081	-77.7824	-3.26222	-134.284	-123.391	-112.145	-106.272	-109.963	-108.994	-112.59	-96.3542	-100.252	-82.6589	-81.6026	-116.873	-110.112
6VOE	-13.5072	-71.5744	-74.09	-76.8079	-73.9119	-26.78	-105.266	-99.7301	-101.615	-109.277	-121.578	-90.1575	-81.661	-65.6208	-7.19975	-135.062	-119.278	-96.2679	-86.7662	-87.8427	-94.2675	-97.4832	-72.5002	-80.5561	-49.3091	-51.6816	-104.95	-95.1739
7L10	-7.65331	-44.758	-45.26	-46.8065	-45.0506	-17.32	-64.6296	-60.7043	-62.9171	-68.2829	-75.0113	-56.0144	-48.107	-45.3896	-2.28013	-81.6349	-72.5579	-53.2507	-45.6511	-47.1111	-51.2025	-54.5197	-31.8886	-39.9137	-15.8178	-16.3428	-56.2137	-52.183
7L11	-9.72146	-59.6972	-59.98	-62.4008	-60.17	-29.36	-82.4856	-80.0576	-87.136	-81.6351	-94.0348	-74.9136	-51.24	-68.0083	16.3753	-94.3903	-84.9207	-64.3164	-57.3732	-63.4561	-55.51	-65.2708	-38.4319	-44.7917	-22.6328	-14.5475	-61.3678	-59.5352
7L12	-9.77667	-61.5116	-62.41	-64.6927	-62.4247	-29.81	-86.1147	-82.6443	-88.5412	-87.4	-98.9124	-75.7494	-58.5768	-62.673	5.88999	-106.663	-92.0323	-73.1433	-66.1307	-71.2739	-68.605	-74.4754	-52.5175	-56.7188	-37.4787	-32.7023	-77.5583	-70.0187
7L13	-10.985	-63.4828	-64.32	-66.4832	-64.1814	-28.85	-89.0854	-84.702	-88.4469	-92.2386	-102.14	-81.3321	-55.8422	-76.1833	16.5511	-101.438	-92.6489	-71.1425	-62.3631	-65.1918	-67.2818	-72.4688	-42.3964	-50.2871	-26.8428	-18.5881	-67.2171	-66.4266
7L14	-9.60187	-56.7964	-57.7	-59.9389	-57.7087	-26.87	-81.0357	-77.5911	-84.6311	-82.3687	-93.5678	-72.8065	-51.3347	-66.8892	13.5769	-95.7387	-85.4393	-64.9867	-56.8189	-62.8466	-58.3831	-66.5208	-37.2441	-45.1708	-21.569	-15.1763	-63.5821	-61.1161
7LMF	-10.2133	-54.5236	-55.04	-56.8913	-54.9689	-26.47	-75.5164	-72.1066	-76.3357	-77.6112	-86.5963	-67.8855	-54.4676	-60.6691	-2.00092	-89.7315	-82.0936	-65.7857	-59.8729	-63.5861	-64.0201	-66.859	-48.4272	-53.6108	-39.0283	-36.3804	-66.8659	-63.8531
7LMG	-9.68723	-54.4648	-55.11	-56.9889	-55.0642	-26.29	-75.4942	-72.2226	-76.2154	-77.2859	-86.0832	-68.1963	-53.1633	-61.3003	1.09993	-87.7789	-80.9544	-64.1635	-58.1475	-61.5674	-61.608	-64.9041	-45.6326	-51.0382	-35.2707	-31.7224	-63.5724	-61.5587
7LMH	-8.55504	-50.3112	-51.16	-52.796	-50.9272	-21.9	-71.8209	-67.5875	-70.3926	-75.8286	-82.5698	-63.0702	-55.5514	-53.5666	-8.68955	-87.9899	-80.7266	-55.3744	-46.8995	-48.8323	-52.7423	-56.5259	-30.6829	-40.9815	-13.4105	-14.9202	-56.6537	-54.3554
7LMI	-9.87565	-51.444	-52.29	-54.0351	-52.1727	-23.3	-72.3513	-68.7759	-71.6284	-74.9645	-82.8896	-64.5279	-53.6244	-55.8389	-3.61475	-86.4635	-79.5357	-59.5164	-52.7443	-54.9353	-57.1112	-60.4794	-39.4131	-46.6357	-26.1127	-25.1271	-60.1909	-57.8693
7M8M	-9.81642	-54.6996	-56.06	-58.0484	-55.962	-25.34	-78.3811	-74.5628	-79.4146	-80.9068	-89.8992	-71.7753	-48.3333	-69.3284	15.9044	-87.8833	-81.3451	-63.5583	-55.6877	-59.6898	-59.5454	-64.5539	-37.0154	-44.6171	-24.3799	-16.8325	-58.6328	-59.1116
7M8N	-9.92873	-63.2156	-63.85	-66.0537	-63.7792	-29.65	-88.0158	-84.0559	-88.5454	-90.3345	-100.76	-79.809	-57.9755	-72.8908	10.171	-101.828	-92.7636	-70.5518	-62.4128	-66.0225	-66.0918	-71.8063	-44.0494	-51.5779	-28.7612	-22.3749	-68.4033	-66.6018
7M8O	-10.5412	-63.2236	-63.83	-66.2094	-63.8965	-30.55	-87.7652	-84.5157	-90.4305	-88.455	-100.266	-80.6592	-52.8039	-76.2937	20.6781	-98.3748	-89.6204	-74.148	-67.3002	-72.4412	-68.8126	-75.1217	-49.9352	-54.8253	-38.3733	-28.1062	-69.9609	-68.8019
7M8P	-10.9201	-61.3568	-62.41	-64.6775	-62.3896	-28.86	-86.4836	-82.7857	-88.0987	-88.2036	-99.2439	-77.9804	-55.8115	-70.2951	12.7281	-101.287	-90.8722	-73.0612	-65.629	-70.1519	-68.6939	-74.2537	-49.1462	-54.9128	-35.5157	-28.5424	-72.1998	-68.9962
7M8X	-8.97543	-59.1048	-59.5	-61.7398	-59.5521	-28.17	-82.1901	-79.0557	-84.8416	-82.9725	-94.0727	-73.7298	-57.1445	-64.9984	3.5513	-97.009	-88.247	-66.6065	-59.4082	-64.3189	-60.5295	-67.707	-42.6459	-50.1041	-27.3692	-23.6338	-66.2404	-63.6816
7M8Y	-9.87002	-55.5452	-56.45	-58.3932	-56.3236	-25.46	-78.725	-74.7739	-79.1018	-81.5813	-90.2475	-69.1799	-55.4038	-58.1872	1.71212	-96.3	-85.2223	-63.176	-55.1614	-58.6413	-59.5308	-64.207	-39.6005	-46.7988	-22.9677	-20.4797	-65.2324	-60.5273
7M8Z	-9.3643	-59.4532	-60.37	-62.5894	-60.3743	-28.08	-83.5674	-80.1218	-85.4531	-84.9435	-95.7373	-75.2645	-57.1614	-67.4261	5.64682	-97.8274	-89.355	-72.8738	-66.2418	-70.8985	-69.0735	-73.8152	-51.8514	-57.5757	-40.1247	-35.4091	-72.423	-69.7287
7M90	-9.3643	-64.3788	-64.81	-67.0122	-64.729	-30.17	-89.1142	-85.0836	-89.2893	-91.5608	-101.83	-81.0492	-61.5123	-74.4571	4.41504	-102.247	-95.1829	-78.7802	-71.9284	-75.5539	-76.906	-79.6471	-57.7721	-63.6127	-47.57	-42.432	-77.0587	-75.4967
7M91	-10.7827	-60.9708	-62.25	-64.7075	-62.4074	-30.36	-85.6318	-82.9124	-89.9121	-85.2185	-98.3992	-79.1546	-56.307	-76.152	10.3936	-96.0618	-90.4459	-75.2412	-69.4597	-75.7887	-69.564	-76.5357	-53.5819	-59.5114	-44.9799	-37.9445	-71.5071	-71.7138
7MYP	-12.2262	-73.1436	-75.3	-78.4718	-75.6112	-31.57	-103.847	-101.113	-105.495	-101.942	-119.138	-94.3119	-77.9052	-80.1775	-1.1621	-120.292	-114.684	-99.6781	-94.6455	-98.5065	-93.6834	-100.644	-81.8521	-87.7756	-69.5056	-67.3447	-99.6804	-97.8655
7N44	-10.4631	-63.3204	-64.12	-66.4837	-64.1848	-30.58	-87.9169	-84.6794	-90.1023	-88.6186	-100.662	-77.1965	-63.238	-61.9764	-0.488963	-109.157	-95.3391	-76.1184	-69.7072	-74.4496	-71.5563	-77.2667	-57.6855	-61.7616	-42.6933	-39.8117	-81.4636	-73.7215
7P51	-6.05313	-33.9784	-34.41	-35.4865	-34.2073	-14.32	-48.7527	-45.6115	-47.6934	-52.0185	-56.4807	-42.3111	-38.292	-35.3725	-7.35633	-61.6113	-55.5926	-37.0564	-30.7741	-32.2136	-35.4449	-38.1403	-19.2215	-26.8613	-6.52958	-8.28887	-39.0898	-36.7422

## Sheet: indi1_2.1
		DEFAULT MMPBSA					Our coeff				Zeopp
		SASAonly_ele1_pb2.1		SAVonly__ele1_pb2.1		SAV_Edisp__ele1_pb2.1	SASAonly	SAVonly	SAV+EDisp	SASA_SAV	ASAonly	PCAVonly	POAVonly	PCAV+EDisp	POAV+EDisp	ASA_PCAV	ASA_POAV
PL ID	DEXP	GB1=PB4=λ_0.0072,b_0	GB2=PB5=λ_0.005,b_0	GB1=PB4=λ_0.0072,b_0	GB2=PB5=λ_0.005,b_0	PB1=λ_0.0378,b_-0.5692	λ_0.035993,b=0	λ_0.031869,b_0	λ_0.10147,b_0	λ1_0.10301,λ2_-0.065458,b_0	λ_0.036806,b=0	λ_0.025654,b_0	λ_-0.064204,b_0	λ_0.090856,b_0	λ_-0.1399,b_0	λ1_0.06531,λ2_-0.031127,b_0	λ1_0.031011,λ2_-0.031101,b_0
18624	-8.85661	-50.536	-48.93	-50.4056	-48.8394	-26.42	-71.5549	-67.967	-72.3148	-73.8788	-71.6985	-57.8058	-46.8748	-44.4414	-3.55512	-76.9599	-68.3115
18629	-7.8985	-49.136	-47.42	-49.0741	-47.377	-23.85	-71.5945	-68.104	-73.5347	-73.373	-71.9976	-56.66	-10.6347	-41.7964	76.3968	-78.1085	-51.584
18630	-9.53335	-53.044	-51.35	-53.0884	-51.3808	-28.65	-75.2146	-72.2357	-78.6379	-76.0112	-75.4337	-60.9419	-13.859	-47.4858	73.4234	-80.7571	-54.7396
18631	-9.81642	-54.3276	-52.66	-54.3041	-52.6437	-28.65	-76.1527	-72.9228	-77.2735	-77.5478	-76.5245	-61.9864	-16.0438	-47.1429	70.8381	-82.0266	-56.2691
18632	-9.4717	-53.6176	-51.84	-53.5979	-51.8263	-28.11	-76.8823	-73.4631	-79.9507	-78.3207	-77.4913	-61.2347	-14.177	-45.8204	75.0242	-84.1845	-56.5292
18633	-9.56666	-55.66	-53.9	-55.637	-53.884	-30.18	-78.6944	-75.2934	-81.4817	-80.1508	-78.9901	-63.2911	-16.3862	-48.0559	72.3964	-85.2706	-58.1755
18634	-10.4206	-56.936	-55.11	-56.7998	-55.0154	-29.02	-80.8342	-76.8086	-81.2313	-83.366	-80.961	-64.64	-16.7232	-47.379	75.6717	-87.5964	-59.6528
18635	-7.59767	-54.2156	-52.46	-54.1784	-52.4342	-28.42	-77.1924	-73.7369	-79.4691	-78.7745	-77.4157	-61.9648	-14.6968	-46.813	74.5716	-83.4587	-56.4983
18637	-10.5754	-58.4236	-56.47	-58.1898	-56.3077	-27.98	-83.9918	-79.295	-83.0211	-87.5013	-84.0756	-66.1325	-16.7358	-46.1554	80.6958	-91.7819	-61.9333
18638	-10.5248	-61.99	-60.01	-61.8279	-59.8975	-31.18	-87.9037	-83.4748	-87.6191	-90.7801	-88.4817	-70.0915	-19.0171	-50.2216	80.9378	-96.3241	-65.6129
18639	-10.1573	-68.4712	-66.5	-68.3208	-66.3956	-38.67	-94.2697	-89.9089	-94.9575	-97.0339	-94.7293	-76.0343	-26.9466	-55.7928	70.2646	-103.057	-72.5895
18652	-11.1399	-71.3516	-69.31	-71.4584	-69.3842	-39.56	-98.0715	-94.7172	-100.16	-98.5471	-98.7679	-79.7099	-27.0298	-57.7552	77.5278	-106.926	-75.166
18658	-10.1142	-63.3728	-61.56	-63.2037	-61.4425	-35	-87.0982	-82.9514	-86.5375	-89.9206	-87.4068	-71.2929	-22.7705	-54.3713	70.2346	-93.8059	-65.8943
18659	-9.87002	-61.068	-59.11	-60.9075	-58.9985	-31.21	-86.6938	-82.3128	-87.0259	-89.5408	-87.01	-69.5778	-17.3254	-51.8128	82.3718	-93.9628	-63.8314
2A4F	-14.4884	-86.7504	-83.93	-86.7351	-83.9194	-39.07	-123.663	-118.308	-121.129	-125.801	-124.533	-105.075	-8.55848	-88.8484	159.007	-127.508	-83.725
2GZ7	-9.25199	-47.124	-45.54	-47.2884	-45.6542	-22.5	-67.855	-65.6134	-70.3656	-67.4826	-68.3692	-58.0635	-1.58779	-52.093	92.9372	-69.2737	-44.661
2GZ8	-7.8336	-32.3404	-31.06	-31.9232	-30.7703	-12.66	-49.0979	-44.851	-46.5956	-53.7984	-49.104	-39.0411	-0.892834	-31.992	65.9731	-52.1169	-32.6012
3R0W	-10.6642	-61.6552	-59.09	-60.7856	-58.4861	-17.92	-95.2278	-86.57	-85.0382	-104.952	-95.2504	-74.8083	0.668792	-55.2954	138.53	-101.624	-62.5155
3R0Y	-11.8349	-64.83	-62.19	-64.2718	-61.8023	-23.38	-99.3816	-91.9619	-95.4166	-106.328	-100.007	-79.5187	2.19455	-64.1408	145.699	-105.634	-64.8259
3SPK	-12.0847	-84.9472	-82.25	-85.457	-82.604	-40.8	-120.247	-117.448	-123.937	-117.524	-120.762	-103.229	-8.27563	-88.3575	155.482	-122.443	-80.8689
3V3M	-7.54408	-56.3864	-54.38	-56.6922	-54.5924	-25.08	-82.6456	-80.2382	-86.4207	-81.287	-82.5809	-73.4917	9.42296	-73.4056	139.52	-79.2305	-48.725
4KB9	-12.3701	-81.976	-79.16	-82.6113	-79.6012	-34.63	-118.831	-116.364	-122.315	-115.051	-119.848	-100.356	-3.6964	-81.2129	167.009	-122.832	-78.9791
4MDS	-7.38642	-53.5556	-51.47	-53.2422	-51.2524	-19.05	-80.8514	-75.5548	-77.2072	-85.1783	-80.8344	-64.8799	-1.30631	-49.7097	113.548	-85.2242	-53.4612
4YOJ	-9.05956	-63.2556	-61.06	-63.5498	-61.2643	-30.8	-91.991	-89.1777	-97.5139	-90.8718	-92.2135	-77.1004	-3.43749	-66.581	122.586	-94.6875	-61.0271
5DGW	-13.7569	-84.7672	-81.96	-84.957	-82.0918	-37.42	-121.507	-117.085	-120.91	-121.771	-121.645	-101.272	-11.281	-79.7505	151.347	-126.147	-83.2453
5IVS	-11.6618	-73.054	-70.15	-72.6775	-69.8885	-25.25	-111.061	-103.95	-106.534	-116.542	-111.372	-87.8225	-2.80339	-63.8634	154.466	-118.956	-74.4159
5IVT	-12.903	-72.6284	-69.83	-72.5232	-69.7569	-28.64	-109.253	-103.542	-109.267	-112.193	-109.941	-89.2777	1.11858	-73.0802	159.058	-114.617	-71.337
5TYS	-15.6404	-95.4104	-92.37	-95.4827	-92.4202	-44.99	-135.202	-129.823	-134.191	-136.7	-135.87	-113.666	-14.869	-92.8344	160.877	-140.686	-93.7383
5ULT	-12.1537	-76.3248	-73.61	-76.4132	-73.6714	-30.75	-111.855	-107.158	-110.67	-112.976	-112.71	-90.7336	-9.14341	-66.7063	142.818	-119.507	-77.3433
5UOV	-10.1573	-67.284	-64.82	-66.6808	-64.4011	-28.96	-99.5322	-92.2434	-95.5055	-106.762	-98.6073	-79.2822	-9.01055	-61.4121	119.046	-104.768	-68.084
6CDJ	-14.9905	-78.3028	-75.39	-77.7832	-75.0292	-28.48	-116.425	-108.665	-108.753	-123.213	-116.669	-95.0443	-3.01355	-74.7829	161.553	-121.885	-77.2748
6CDL	-15.0892	-94.462	-91.47	-94.6965	-91.6329	-43.93	-133.62	-129.05	-133.164	-133.609	-133.659	-113.088	-13.5493	-92.5039	163.111	-137.117	-91.494
6VOE	-13.5072	-79.3744	-76.4	-79.1179	-76.2219	-29.09	-118.303	-111.592	-113.473	-122.742	-118.571	-95.2945	-5.43472	-70.7578	160.003	-125.337	-79.765
7L10	-7.65331	-47.728	-45.88	-47.4265	-45.6706	-17.94	-71.9141	-67.1155	-69.3259	-75.9646	-72.3032	-58.4864	0.381324	-47.8616	103.311	-75.6272	-47.1068
7L11	-9.72146	-64.4872	-62.34	-64.7608	-62.53	-31.72	-92.5892	-89.7752	-96.8506	-91.6233	-92.5782	-79.7274	-1.73157	-72.8221	127.472	-92.7572	-60.0536
7L12	-9.77667	-63.9416	-61.68	-63.9627	-61.6947	-29.08	-93.5408	-89.3947	-95.2886	-94.9516	-94.1004	-77.3079	-4.56429	-64.2316	122.575	-97.9901	-63.0091
7L13	-10.985	-65.1128	-62.75	-64.9132	-62.6114	-27.28	-96.0365	-90.7237	-94.4655	-99.5257	-96.3359	-82.534	5.57266	-77.3852	148.873	-95.9845	-59.7075
7L14	-9.60187	-55.6164	-53.39	-55.6289	-53.3987	-22.56	-84.7549	-80.6367	-87.6737	-86.219	-85.2458	-70.994	8.39102	-65.0767	138.785	-86.3357	-51.9573
7LMF	-10.2133	-58.9136	-56.96	-58.8113	-56.8889	-28.39	-84.4818	-80.3668	-84.5933	-86.7964	-84.9877	-71.9462	-3.90216	-64.7298	110.008	-86.5614	-56.3249
7LMG	-9.68723	-58.1048	-56.16	-58.0389	-56.1142	-27.34	-83.5578	-79.6205	-83.6107	-85.5351	-83.6638	-71.4143	-2.50131	-64.5184	112.451	-84.5152	-54.7858
7LMH	-8.55504	-47.2712	-45.3	-46.936	-45.0672	-16.04	-73.0697	-67.8911	-70.6937	-77.5137	-73.1917	-59.2401	5.27976	-49.7364	115.951	-75.9118	-45.7637
7LMI	-9.87565	-53.014	-51.1	-52.8451	-50.9827	-22.11	-78.0639	-73.7284	-76.5784	-80.9559	-78.2736	-65.3922	-0.0942373	-56.7032	110.983	-80.0674	-50.7099
7M8M	-9.81642	-52.9096	-50.78	-52.7684	-50.682	-20.06	-80.7812	-76.1643	-81.0133	-83.5739	-80.8277	-69.0409	11.8744	-66.594	141.197	-79.8168	-47.3289
7M8N	-9.92873	-67.0156	-64.71	-66.9137	-64.6392	-30.51	-97.1907	-92.4175	-96.9039	-99.7513	-97.4886	-83.2944	0.154971	-76.3762	137.922	-98.0247	-62.6198
7M8O	-10.5412	-68.3636	-66.08	-68.4594	-66.1465	-32.8	-98.2507	-94.3939	-100.306	-98.9983	-98.4359	-85.6361	1.04182	-81.2706	141.319	-97.4875	-62.5241
7M8P	-10.9201	-63.2068	-60.91	-63.1775	-60.8896	-27.36	-93.2667	-88.8314	-94.1413	-95.161	-93.6216	-79.0552	2.78572	-71.3698	138.798	-94.6475	-59.3232
7M8X	-8.97543	-63.0348	-60.87	-63.1098	-60.9221	-29.54	-91.3671	-87.6413	-93.4241	-92.2189	-91.5715	-77.4714	-2.08862	-68.74	124.844	-93.0453	-59.872
7M8Y	-9.87002	-56.7852	-54.66	-56.6032	-54.5336	-23.67	-84.5992	-79.8098	-84.1348	-87.76	-84.671	-69.5646	-0.440431	-58.5719	118.939	-87.7085	-55.2606
7M8Z	-9.3643	-63.5832	-61.37	-63.5894	-61.3743	-29.08	-92.549	-88.4275	-93.7558	-94.0612	-92.7774	-78.7321	-0.299539	-70.8937	130.522	-93.8267	-59.8939
7M90	-9.3643	-72.9488	-70.63	-72.8322	-70.549	-35.99	-103.297	-98.434	-102.637	-106	-103.504	-89.533	-4.8625	-82.9409	134.494	-103.714	-68.1929
7M91	-10.7827	-64.8008	-62.57	-65.0275	-62.7274	-30.68	-93.9969	-90.8184	-97.815	-93.517	-94.6787	-82.1961	4.30662	-79.1934	142.946	-93.5065	-58.8853
7MYP	-12.2262	-86.2636	-83.54	-86.7118	-83.8512	-39.81	-121.909	-118.787	-123.166	-119.765	-122.474	-105.673	-6.46622	-91.5387	163.225	-123.054	-81.0324
7N44	-10.4631	-67.1204	-64.85	-67.2137	-64.9148	-31.31	-96.8348	-92.9916	-98.4113	-97.5958	-97.3046	-80.185	-8.39742	-64.9649	119.386	-101.567	-66.5357
7P51	-6.05313	-31.6084	-30.24	-31.3165	-30.0373	-10.15	-49.5176	-45.6606	-47.7408	-53.141	-49.8424	-39.5047	3.84008	-32.5662	78.7436	-52.417	-31.2642

## Sheet: PBSA_E
		SASAonly				ASA_only		SAV_only		PCAV_only		POAV_only		SASA_SAV		ASA_PCAV		ASA_POAV
PL ID	DEXP	Paper Coeff : indi1(EEL+PB)*0.03037+VDW*0.07791+SASA*0.0072	Paper Coeff : indi21(EEL+PB)*0.03037+VDW*0.07791+SASA*0.0072	0.55662*(eel1+pb1)_0.19694*vdw_0.10461*SASA	1.2792*(eel2.1+pb2.1)_0.20291*vdw_0.10578*SASA	0.57846*(eel1+pb1)_0.06049*vdw_0.11488*ASA	1.3126*(eel2.1+pb2.1)_+*0.064407*vdw_+0.11584*ASA	0.36912(eel1+pb1)_-0.7397*vdw_0.13963*SAV	0.82408*(eel2.1+pb2.1)_-0.72948*vdw_0.13948*SAV	0.029964*(eel1+pb1)_2.3974*vdw_-0.05085*PCAV	0.1388*(eel2.1+pb2.1)_2.4091*vdw_-0.049819*PCAV	0.68733*(eel1+pb1)_1.9797*vdw_-0.073098*POAV	1.5683*(eel2.1+pb2.1)_2.0042*vdw_-0.074853*POAV	0.48215*(eel1+pb1)_-0.37914*vdw_0.061053*SASA_0.068465*SAV	1.1079*(eel21+pb21)_-0.34009*vdw_0.064762*SASA_0.064094*SAV	0.31054*(eel1+pb1)_0.65489*vdw_0.11293*ASA_-0.046243*PCAV	0.76151*(eel21+pb21)_0.64731*vdw_0.64731*ASA_-0.044657*PCAV	0.59146*(eel1+pb1)_0.13372*vdw_0.11081*ASA_-0.004388*POAV	1.3547*(eel2.1+pb2.1)_0.17081*vdw_0.10993*ASA_-0.0064788*POAV
18624	-8.85661	-7.84902	-8.03944	-77.4448	-78.3001	-78.1402	-78.8305	-67.2798	-67.5345	-65.284	-65.8573	-31.1608	-31.0097	-73.5015	-74.3775	-79.6456	-80.3589	-75.691	-75.2233
18629	-7.8985	-8.3278	-8.57379	-81.2577	-81.943	-82.673	-83.2023	-72.1097	-72.2646	-70.9598	-71.4563	-32.7309	-32.3254	-77.7963	-78.4989	-85.6571	-86.2117	-80.0583	-79.3464
18630	-9.53335	-8.36205	-8.56249	-81.9005	-82.7954	-82.7003	-83.4204	-73.7119	-73.9788	-70.9534	-71.5785	-34.3208	-34.155	-78.8593	-79.7026	-84.5007	-85.2527	-80.148	-79.6594
18631	-9.81642	-8.2894	-8.46615	-81.4141	-82.4003	-82.6885	-83.499	-71.5952	-71.9144	-70.6376	-71.303	-35.4686	-35.4394	-77.5565	-78.5257	-84.4309	-85.2557	-80.2118	-79.8519
18632	-9.4717	-8.75425	-8.98142	-85.3166	-86.1015	-87.285	-87.9006	-75.4723	-75.6684	-76.2363	-76.8143	-37.5059	-37.1981	-81.467	-82.2655	-90.8044	-91.4417	-84.6789	-84.0571
18633	-9.56666	-8.61245	-8.82595	-84.7707	-85.7204	-85.9258	-86.7001	-75.78	-76.069	-72.782	-73.3927	-35.4021	-35.2801	-81.4701	-82.3763	-88.3886	-89.1518	-83.2981	-82.8308
18634	-10.4206	-9.0618	-9.27226	-88.542	-89.4816	-88.9998	-89.7443	-75.6184	-75.894	-79.3085	-79.9613	-40.5008	-40.354	-83.2009	-84.217	-92.629	-93.3726	-86.44	-85.9703
18635	-7.59767	-8.59932	-8.80735	-84.6463	-85.4859	-85.5705	-86.2293	-75.3256	-75.5437	-72.4618	-73.0696	-35.1246	-34.8618	-81.1772	-81.9983	-87.7789	-88.4851	-82.9396	-82.3513
18637	-10.5754	-9.5159	-9.77192	-93.3581	-94.2705	-93.8564	-94.5736	-79.6367	-79.8839	-82.127	-82.7186	-40.4607	-40.209	-87.8434	-88.851	-98.2931	-98.9766	-91.076	-90.4759
18638	-10.5248	-9.74161	-9.98306	-95.431	-96.4527	-97.3934	-98.2224	-82.0177	-82.3217	-84.587	-85.2533	-42.554	-42.4058	-90.0125	-91.0989	-101.496	-102.291	-94.5446	-94.0256
18639	-10.1573	-9.78885	-10.0172	-95.6798	-96.8657	-97.1827	-98.1695	-81.6143	-82.0207	-87.1555	-87.8539	-46.0187	-46.1216	-89.8589	-91.107	-102.407	-103.276	-94.516	-94.2445
18652	-11.1399	-10.1984	-10.497	-97.4121	-98.4998	-99.2644	-100.171	-86.5358	-86.9155	-94.535	-95.1727	-48.013	-47.9691	-92.8623	-93.9508	-106.087	-106.835	-96.5041	-96.1032
18658	-10.1142	-9.01375	-9.24912	-87.3455	-88.4912	-88.2457	-89.2155	-73.4242	-73.8534	-79.866	-80.5179	-39.9829	-40.0979	-81.4029	-82.6409	-92.1076	-92.9594	-85.6735	-85.4305
18659	-9.87002	-9.59128	-9.85915	-93.4048	-94.3477	-94.4877	-95.2443	-80.323	-80.6001	-82.9845	-83.6033	-39.7429	-39.4911	-88.0862	-89.1077	-98.2336	-98.9659	-91.6018	-90.9911
2A4F	-14.4884	-13.4739	-14.1162	-126.17	-127.033	-128.447	-129.149	-112.845	-113.096	-111.147	-111.771	-32.5948	-31.3155	-120.741	-121.711	-128.097	-128.896	-123.129	-121.303
2GZ7	-9.25199	-7.93163	-8.23199	-73.5697	-74.223	-74.5705	-75.1047	-65.7222	-65.9497	-68.9798	-69.5236	-25.4042	-24.8856	-70.0309	-70.7259	-74.1222	-74.7539	-71.7544	-70.9465
2GZ8	-7.8336	-5.95852	-6.20421	-58.0827	-58.336	-58.3686	-58.5239	-46.4259	-46.4138	-46.5238	-46.7702	-15.1733	-14.4698	-53.2642	-53.7318	-58.6852	-58.9427	-56.086	-55.1546
3R0W	-10.6642	-11.723	-12.1624	-117.441	-118.138	-118.675	-119.165	-96.6106	-96.6474	-84.0932	-84.654	-25.4359	-24.1906	-109.559	-110.542	-116.476	-117.204	-113.893	-112.117
3R0Y	-11.8349	-12.2054	-12.6704	-121.008	-121.951	-123.877	-124.628	-104.332	-104.526	-88.9902	-89.6466	-26.5058	-25.459	-114.992	-116.062	-120.8	-121.737	-118.831	-117.197
3SPK	-12.0847	-13.2769	-13.7264	-126.616	-127.985	-127.894	-129.038	-121.173	-121.65	-107.479	-108.491	-38.0907	-37.4487	-125.069	-126.182	-124.027	-125.36	-122.921	-121.707
3V3M	-7.54408	-9.83332	-10.253	-91.3302	-91.8156	-90.5305	-90.8612	-85.3597	-85.4438	-76.854	-77.5343	-17.7313	-16.4177	-88.941	-89.4096	-83.8896	-84.6322	-86.329	-84.65
4KB9	-12.3701	-13.434	-14.2507	-121.026	-121.917	-123.031	-123.832	-118.751	-119.138	-119.465	-119.825	-32.6885	-31.5555	-120.399	-121.125	-127.48	-128.049	-117.831	-116.164
4MDS	-7.38642	-9.97154	-10.4581	-92.7558	-93.0344	-92.2772	-92.4184	-76.7392	-76.7157	-87.9117	-88.2151	-30.7486	-29.5301	-85.6334	-86.2422	-96.714	-96.9079	-88.8239	-87.3107
4YOJ	-9.05956	-11.0597	-11.5274	-100.451	-100.987	-99.9283	-100.298	-89.4452	-89.5724	-103.434	-104.012	-40.9353	-39.9092	-95.1624	-95.841	-103.971	-104.436	-96.4211	-95.1046
5DGW	-13.7569	-13.5415	-14.1659	-126.466	-127.54	-126.319	-127.21	-115.813	-116.194	-117.038	-117.661	-40.6059	-39.7313	-122.219	-123.289	-129.553	-130.364	-121.508	-120.114
5IVS	-11.6618	-13.4021	-14.079	-127.915	-128.215	-129.133	-129.262	-112.564	-112.435	-109.585	-109.889	-33.4102	-31.5685	-122.126	-122.652	-133.436	-133.667	-124.006	-121.69
5IVT	-12.903	-12.9585	-13.5987	-123.941	-124.575	-126.34	-126.819	-113.829	-113.909	-101.086	-101.549	-26.3187	-24.7964	-120.667	-121.319	-125.851	-126.461	-120.966	-118.893
5TYS	-15.6404	-14.1588	-14.936	-132.603	-133.346	-134.469	-135.071	-123.442	-123.628	-116.204	-116.609	-30.5408	-29.0148	-129.525	-130.265	-136.599	-137.173	-128.758	-126.649
5ULT	-12.1537	-12.7888	-13.4576	-119.495	-120.192	-121.825	-122.39	-110.285	-110.465	-110.65	-110.999	-36.2515	-35.0748	-116.117	-116.836	-127.488	-127.926	-117.134	-115.472
5UOV	-10.1573	-11.365	-11.7219	-114.773	-115.255	-113.087	-113.315	-98.6392	-98.5114	-82.0466	-82.6469	-28.6025	-27.2019	-109.168	-109.808	-111.198	-111.799	-108.751	-106.913
6CDJ	-14.9905	-13.5362	-14.1797	-129.66	-130.157	-130.685	-130.996	-110.801	-110.778	-106.859	-107.336	-30.1954	-28.4506	-122.163	-122.957	-131.074	-131.586	-125.271	-123.005
6CDL	-15.0892	-14.4334	-15.1203	-133.978	-134.804	-133.353	-133.983	-122.943	-123.164	-124.24	-124.868	-40.4853	-39.1114	-129.5	-130.367	-135.793	-136.486	-128.087	-126.206
6VOE	-13.5072	-13.7198	-14.5543	-126.67	-126.429	-127.097	-126.724	-111.938	-111.566	-118.605	-118.651	-32.5363	-30.0268	-120.67	-120.772	-134.527	-134.26	-121.849	-118.956
7L10	-7.65331	-8.6892	-9.06063	-83.5938	-83.9802	-84.9649	-85.224	-71.3563	-71.3658	-68.6118	-69.0008	-21.1515	-20.1181	-78.6936	-79.2556	-84.6047	-85.0275	-81.5414	-80.1702
7L11	-9.72146	-10.7307	-11.1197	-100.093	-100.843	-99.3423	-99.9033	-90.8476	-91.0541	-91.2533	-92.0121	-32.6564	-31.7437	-96.0653	-96.8382	-97.4344	-98.2441	-95.4995	-94.2232
7L12	-9.77667	-11.0982	-11.6072	-101.96	-102.485	-102.848	-103.228	-88.4054	-88.5219	-100.716	-101.189	-37.379	-36.3043	-95.765	-96.5054	-107.163	-107.58	-99.1004	-97.6872
7L13	-10.985	-11.5611	-12.0722	-106.995	-107.508	-107.178	-107.525	-89.1463	-89.2317	-96.2828	-96.9377	-28.2472	-26.8232	-98.8382	-99.6853	-104.633	-105.289	-102.653	-100.835
7L14	-9.60187	-10.6293	-11.1389	-99.3682	-99.8375	-100.534	-100.869	-89.3293	-89.3959	-86.1201	-86.6138	-22.9937	-21.6659	-95.3004	-95.871	-98.7919	-99.3387	-96.2013	-94.4703
7LMF	-10.2133	-9.73693	-10.1342	-89.7277	-90.3175	-90.5014	-90.9486	-74.3474	-74.5157	-86.2728	-86.8466	-31.6443	-30.783	-82.5182	-83.3786	-91.3674	-91.9463	-87.1072	-85.9308
7LMG	-9.68723	-9.69283	-10.1046	-88.8195	-89.3404	-88.2701	-88.6437	-74.0224	-74.1602	-86.1605	-86.7106	-30.6279	-29.6785	-81.8287	-82.6199	-89.0706	-89.5929	-84.8939	-83.6494
7LMH	-8.55504	-9.43354	-9.87603	-88.1214	-88.3012	-88.1513	-88.1966	-72.2791	-72.193	-80.0444	-80.3977	-25.6074	-24.2584	-81.0875	-81.6062	-89.6757	-89.912	-84.6501	-83.016
7LMI	-9.87565	-9.34488	-9.78282	-85.8905	-86.2158	-85.8583	-86.0558	-71.2658	-71.295	-82.1842	-82.5926	-27.4364	-26.3036	-79.1362	-79.7598	-87.5292	-87.8632	-82.4977	-81.0839
7M8M	-9.81642	-10.1261	-10.6864	-92.7393	-92.9455	-92.2609	-92.3524	-79.8452	-79.8123	-82.4479	-82.8252	-17.2849	-15.6641	-87.0066	-87.4782	-90.0354	-90.3826	-87.9532	-85.9826
7M8N	-9.92873	-11.4083	-11.8757	-105.681	-106.305	-105.805	-106.254	-88.8912	-89.0365	-97.4904	-98.1839	-32.6788	-31.4947	-97.9643	-98.8701	-104.595	-105.296	-101.601	-100.038
7M8O	-10.5412	-11.3375	-11.8031	-104.768	-105.498	-104.481	-105.036	-91.4954	-91.7106	-95.4557	-96.2062	-30.0598	-28.9542	-98.7135	-99.6049	-101.508	-102.332	-100.168	-98.6625
7M8P	-10.9201	-11.1671	-11.7044	-102.663	-103.111	-102.983	-103.287	-88.9303	-89.003	-95.7545	-96.2685	-28.9531	-27.5935	-96.4615	-97.1424	-103.133	-103.624	-98.7341	-97.0054
7M8X	-8.97543	-10.7195	-11.1292	-100.137	-100.832	-100.144	-100.662	-87.919	-88.0981	-91.7823	-92.4607	-33.1431	-32.2021	-94.7355	-95.5549	-99.6738	-100.388	-96.3284	-95.0234
7M8Y	-9.87002	-10.2478	-10.7355	-95.0863	-95.5636	-94.7789	-95.1163	-80.5126	-80.6081	-89.1387	-89.5501	-29.9464	-28.8678	-88.6009	-89.3335	-97.3591	-97.7564	-91.1084	-89.6923
7M8Z	-9.3643	-10.79	-11.2969	-99.3998	-99.9787	-99.3651	-99.8	-86.6304	-86.7859	-92.6616	-93.1938	-28.924	-27.7991	-93.66	-94.424	-99.5445	-100.111	-95.3192	-93.8215
7M90	-9.3643	-11.5615	-11.9997	-107.561	-108.435	-107.409	-108.093	-89.736	-90.0195	-98.3465	-99.149	-34.3081	-33.3981	-99.346	-100.488	-105.388	-106.293	-103.203	-101.88
7M91	-10.7827	-10.9014	-11.4702	-98.5636	-99.0502	-99.6287	-100.001	-89.0342	-89.1719	-93.1601	-93.6831	-24.044	-22.6925	-94.1561	-94.7665	-97.9097	-98.4728	-95.2159	-93.479
7MYP	-12.2262	-13.0916	-13.8815	-117.203	-117.924	-117.645	-118.264	-110.558	-110.856	-115.524	-115.931	-29.4799	-28.1245	-114.256	-114.984	-119.883	-120.422	-112.479	-110.637
7N44	-10.4631	-11.2902	-11.7779	-103.424	-104.022	-103.876	-104.314	-89.6817	-89.8359	-105.085	-105.612	-42.192	-41.2397	-97.0065	-97.8127	-109.266	-109.718	-100.302	-99.0276
7P51	-6.05313	-6.50462	-6.78736	-61.7535	-61.8838	-62.709	-62.7442	-50.3936	-50.3162	-53.7233	-53.984	-17.7094	-16.7813	-56.8499	-57.2124	-63.4415	-63.6312	-60.2586	-59.1203

## Sheet: PBSA_Ex
		SASA SAV		ASA PCAV		ASA POAV
		indi1	indi2.1	indi1	indi2.1	indi1	indi2.1
PL ID	DEXP	a_1.0265,b_0.83305,c_0.089378,d_0.087029,e_-0.083797,f_0	a_2.1878,a_0.84442,c_0.23149,d_0.087771,e_-0.084127	a_0.86253,b_0.04309,c_0.071571,d_0.066551,e_-0.0099624	a_1.8256,b_0.042751,c_0.1698,d_0.066838,e_-0.0098034,f_0	a_0.89733,b_-0.335,c_0.060039,d_0.07762,e_0.014561,f_0	a_1.8903,b_-0.33232,c_0.13615,d_0.077647,e_0.01437
18624	-8.85661	-56.9951	-57.4301	-62.8786	-63.0363	-62.3151	-62.3809
18629	-7.8985	-53.2233	-53.6484	-61.8036	-61.9476	-60.7638	-60.821
18630	-9.53335	-56.5262	-56.9936	-64.4119	-64.5786	-63.4345	-63.504
18631	-9.81642	-58.9198	-59.401	-65.6909	-65.8618	-64.7259	-64.7955
18632	-9.4717	-57.2848	-57.7645	-66.0416	-66.2067	-64.6556	-64.7275
18633	-9.56666	-61.5016	-61.9764	-69.4988	-69.6735	-68.8234	-68.8987
18634	-10.4206	-62.0062	-62.54	-68.3122	-68.494	-66.6469	-66.7307
18635	-7.59767	-59.1783	-59.6447	-67.1352	-67.2981	-66.1108	-66.1785
18637	-10.5754	-65.822	-66.3362	-72.9301	-73.1003	-71.0693	-71.1474
18638	-10.5248	-69.1178	-69.6634	-76.9375	-77.1269	-75.1195	-75.2081
18639	-10.1573	-79.1453	-79.6872	-84.879	-85.0677	-83.3637	-83.4522
18652	-11.1399	-80.3756	-80.87	-87.859	-88.0214	-86.1676	-86.2381
18658	-10.1142	-74.0998	-74.5986	-77.83	-78.0112	-76.4747	-76.5651
18659	-9.87002	-69.1105	-69.6098	-75.9694	-76.1385	-74.4239	-74.4983
2A4F	-14.4884	-104.722	-105.14	-113.239	-113.402	-112.692	-112.759
2GZ7	-9.25199	-48.0856	-48.4902	-53.8946	-54.0508	-53.3769	-53.445
2GZ8	-7.8336	-41.0344	-41.2692	-43.7886	-43.8648	-42.695	-42.7318
3R0W	-10.6642	-78.2657	-78.7841	-86.8634	-87.0623	-85.0545	-85.1601
3R0Y	-11.8349	-77.2073	-77.7884	-89.222	-89.4686	-88.4055	-88.53
3SPK	-12.0847	-88.7559	-89.39	-102.268	-102.532	-102.123	-102.232
3V3M	-7.54408	-57.8174	-58.2199	-65.1711	-65.3371	-64.9484	-65.0164
4KB9	-12.3701	-92.1386	-92.4937	-106.778	-106.936	-106.283	-106.361
4MDS	-7.38642	-62.7735	-63.1245	-67.6975	-67.7897	-64.1361	-64.193
4YOJ	-9.05956	-63.0251	-63.5162	-70.4709	-70.6202	-67.7892	-67.8568
5DGW	-13.7569	-96.766	-97.2778	-106.966	-107.162	-104.816	-104.922
5IVS	-11.6618	-90.0161	-90.3913	-102.121	-102.235	-100.355	-100.402
5IVT	-12.903	-86.3416	-86.7513	-100.292	-100.459	-100.962	-101.02
5TYS	-15.6404	-121.608	-121.855	-132.186	-132.279	-131.758	-131.789
5ULT	-12.1537	-90.1409	-90.5195	-103.042	-103.179	-101.79	-101.854
5UOV	-10.1573	-84.7409	-85.1478	-92.3364	-92.4547	-90.7933	-90.8299
6CDJ	-14.9905	-98.7755	-99.1847	-107.129	-107.268	-104.234	-104.313
6CDL	-15.0892	-111.101	-111.523	-120.015	-120.156	-117.914	-117.979
6VOE	-13.5072	-102.568	-102.718	-111.995	-111.989	-109.533	-109.516
7L10	-7.65331	-56.7903	-57.1148	-63.3638	-63.4743	-62.6591	-62.6983
7L11	-9.72146	-65.8461	-66.3592	-73.075	-73.2624	-72.8611	-72.9281
7L12	-9.77667	-70.1638	-70.6124	-77.2759	-77.4217	-75.2212	-75.2912
7L13	-10.985	-72.938	-73.4165	-76.9696	-77.1364	-77.1499	-77.1995
7L14	-9.60187	-59.8826	-60.2969	-69.639	-69.7978	-70.016	-70.0679
7LMF	-10.2133	-65.721	-66.1517	-68.7468	-68.8896	-66.7942	-66.8611
7LMG	-9.68723	-64.4796	-64.9074	-66.8793	-67.0241	-65.0325	-65.1057
7LMH	-8.55504	-53.5304	-53.9074	-58.6155	-58.7313	-56.0119	-56.0757
7LMI	-9.87565	-60.5162	-60.8756	-63.8879	-64.0003	-61.7191	-61.7777
7M8M	-9.81642	-60.8509	-61.1623	-65.9882	-66.0966	-66.7221	-66.7434
7M8N	-9.92873	-73.9683	-74.4754	-78.0965	-78.274	-77.3329	-77.4018
7M8O	-10.5412	-73.9082	-74.4099	-78.8608	-79.049	-79.4626	-79.5236
7M8P	-10.9201	-70.5394	-70.9521	-76.6571	-76.7976	-76.2143	-76.2613
7M8X	-8.97543	-66.8231	-67.3268	-73.3828	-73.5633	-71.9034	-71.9849
7M8Y	-9.87002	-64.7826	-65.1948	-70.149	-70.2892	-68.3929	-68.465
7M8Z	-9.3643	-71.5299	-71.938	-77.0132	-77.1564	-76.0575	-76.1159
7M90	-9.3643	-82.3716	-82.9125	-84.7035	-84.902	-83.7237	-83.8106
7M91	-10.7827	-71.7546	-72.1054	-78.3815	-78.5135	-78.3546	-78.3973
7MYP	-12.2262	-102.597	-102.869	-110.742	-110.85	-109.235	-109.293
7N44	-10.4631	-72.4674	-72.9441	-79.074	-79.2211	-75.8273	-75.9074
7P51	-6.05313	-35.7552	-36.0293	-40.2559	-40.3413	-38.546	-38.5892

## Sheet: ANI_PBSAe
		ANI_SASAonly		ANI_SAVonly		ANI_ASAonly		ANI_PCAVonly		ANI_POAVonly		ANI_SASA_SAV		ANI_ASA_PCAV		ANI_ASA_POAV
PL ID	DEXP	0.51095*ANI_-0.37636*PBindi1_0.016459*SASA	0.51456*ANI_-0.80832*PBindi21_0.016047*SASA	0.62609*ANI_-0.46049*PBindi1_-0.00236*SAV	0.62647*ANI_-0.98647*PBindi21_-0.0023726*SAV	0.49685*ANI_-0.36503*PBindi1_0.019046*ASA	0.49969*ANI_-0.78408*PBindi21_0.0187*ASA	0.85952*ANI_-0.47293*PBindi1_-0.026433*PCAV	0.86057*ANI_-1.0092*PBindi21_-0.026313*PCAV	0.63387*ANI_-0.40003*PBindi1_-0.018394*POAV	0.63697*ANI_-0.85402*PBindi21_-0.017575*POAV	0.75676*ANI_-0.4126*PBindi1_0.084967*SASA_-0.088209*SAV	0.76331*ANI_-0.86062*PBindi21_0.083417*SASA_-0.086279*SAV	0.72943*ANI_-0.22499*PBindi1_0.058944*ASA_-0.049184*PCAV	0.73494*ANI_-0.47102*PBindi21_0.058878*ASA_-0.049085*PCAV	0.54027*ANI_-0.34334*PBindi1_0.015007*ASA_-0.014368*POAV	0.54329*ANI_-0.73271*PBindi21_0.014984*ASA_-0.013676*POAV
18624	-8.85661	-42.5305	-42.4199	-35.6876	-35.7338	-43.3104	-43.2259	-32.7179	-32.7899	-35.9302	-36.0016	-39.2658	-39.3776	-50.7273	-50.7507	-31.0467	-41.684
18629	-7.8985	-42.9865	-42.8746	-35.0988	-35.1672	-44.0211	-43.9354	-31.7914	-31.8939	-35.6249	-35.7204	-38.0127	-38.2085	-52.9545	-53.0019	-30.6641	-42.1884
18630	-9.53335	-44.5668	-44.4391	-37.2247	-37.2575	-45.435	-45.3336	-34.1832	-34.2498	-37.67	-37.7402	-39.1173	-39.3057	-53.5427	-53.5804	-32.2115	-43.7657
18631	-9.81642	-43.4484	-43.3022	-36.1466	-36.1591	-44.3946	-44.2745	-32.8975	-32.9392	-36.5104	-36.5557	-38.5589	-38.6884	-52.2646	-52.278	-31.341	-42.5755
18632	-9.4717	-44.6607	-44.5629	-36.5048	-36.5968	-45.8278	-45.7546	-33.3174	-33.4444	-37.0531	-37.171	-39.0108	-39.2439	-55.6531	-55.7117	-31.8087	-43.8472
18633	-9.56666	-45.9183	-45.781	-38.224	-38.2612	-46.8632	-46.7549	-34.9529	-35.0145	-38.348	-38.4152	-40.4605	-40.5868	-55.3018	-55.3075	-33.0247	-44.806
18634	-10.4206	-46.232	-46.1013	-37.9722	-38.0271	-47.163	-47.0627	-34.9451	-35.0347	-38.4839	-38.5733	-42.0186	-42.1965	-57.1053	-57.1505	-33.2814	-45.375
18635	-7.59767	-45.4358	-45.3513	-37.6843	-37.7836	-46.3539	-46.2965	-34.5367	-34.6681	-38.2818	-38.3962	-40.3788	-40.5922	-55.1014	-55.1579	-32.7287	-44.7327
18637	-10.5754	-50.1035	-49.9654	-41.4385	-41.4978	-51.0532	-50.9483	-38.7212	-38.8116	-42.4292	-42.4964	-46.7178	-46.8645	-62.3784	-62.4151	-36.3604	-49.5548
18638	-10.5248	-52.0958	-51.9564	-43.5845	-43.6375	-53.2758	-53.1645	-40.9186	-41.0026	-44.5406	-44.6043	-48.162	-48.3172	-64.8653	-64.8995	-38.0109	-51.535
18639	-10.1573	-56.8043	-56.6862	-49.434	-49.49	-57.7739	-57.6828	-48.0527	-48.1218	-49.3876	-49.4686	-53.7637	-53.8385	-69.4595	-69.4596	-42.5281	-55.6752
18652	-11.1399	-61.4325	-61.317	-54.2962	-54.3481	-62.4755	-62.3843	-53.0017	-53.0647	-53.5921	-53.6963	-55.7753	-55.8922	-73.8296	-73.822	-46.0674	-59.8082
18658	-10.1142	-54.348	-54.1872	-48.0539	-48.0285	-55.1206	-54.9856	-46.4329	-46.4205	-48.0057	-48.0139	-52.6625	-52.6517	-64.249	-64.2207	-41.2955	-53.3474
18659	-9.87002	-52.2955	-52.1605	-44.0525	-44.107	-53.3063	-53.2018	-40.8389	-40.9213	-44.6641	-44.7318	-48.4025	-48.5266	-63.0704	-63.0919	-38.2687	-51.5114
2A4F	-14.4884	-100.016	-99.938	-93.6183	-93.6867	-100.982	-100.922	-90.2878	-90.4017	-94.2696	-94.3713	-100.189	-100.35	-107.685	-107.776	-79.4955	-99.7174
2GZ7	-9.25199	-46.4901	-46.3123	-40.6699	-40.5916	-47.3288	-47.1683	-36.3572	-36.3303	-40.2869	-40.3233	-42.1635	-42.3318	-50.5311	-50.5751	-34.9521	-45.2811
2GZ8	-7.8336	-31.8553	-31.8122	-26.0403	-26.1478	-32.4782	-32.458	-21.8027	-21.935	-27.7624	-27.799	-32.1957	-32.2471	-35.8055	-35.8457	-23.2422	-32.3456
3R0W	-10.6642	-63.6711	-63.5366	-52.0019	-52.1511	-64.9332	-64.8433	-44.4633	-44.6699	-56.9541	-56.9317	-65.3768	-65.4835	-73.528	-73.6169	-46.7312	-65.7627
3R0Y	-11.8349	-64.2154	-63.9138	-51.8002	-51.7634	-65.8626	-65.6076	-42.4702	-42.4937	-55.5017	-55.3775	-61.3087	-61.3374	-72.7584	-72.7548	-46.07	-65.0457
3SPK	-12.0847	-87.8782	-87.6432	-79.8497	-79.7476	-88.8697	-88.6595	-75.3561	-75.3296	-80.4172	-80.4465	-80.4684	-80.7988	-95.5093	-95.601	-67.7375	-87.0565
3V3M	-7.54408	-56.5614	-56.4538	-48.6314	-48.6982	-57.3152	-57.237	-38.407	-38.5495	-49.5748	-49.6732	-48.4183	-48.7371	-52.559	-52.6619	-41.487	-56.0513
4KB9	-12.3701	-89.7186	-89.2412	-80.8307	-80.4947	-91.0379	-90.6028	-72.5706	-72.253	-79.3177	-79.0971	-76.6536	-76.4721	-92.2778	-92.0464	-67.2034	-86.8093
4MDS	-7.38642	-52.5307	-52.3983	-43.0829	-43.1783	-53.5128	-53.4194	-35.994	-36.1285	-45.6074	-45.6131	-48.7462	-48.8494	-58.0629	-58.0888	-37.7462	-52.996
4YOJ	-9.05956	-56.8232	-56.6373	-47.0182	-47.0415	-57.9433	-57.7935	-39.1253	-39.2096	-46.8367	-46.9477	-46.5162	-46.8074	-61.2713	-61.3221	-40.3238	-55.1074
5DGW	-13.7569	-90.6493	-90.3713	-82.2146	-82.0937	-91.4878	-91.2471	-77.9289	-77.8479	-83.2206	-83.1408	-85.1556	-85.2181	-99.0663	-99.0392	-69.7301	-90.0386
5IVS	-11.6618	-83.8739	-83.8574	-73.1109	-73.3801	-85.1097	-85.1303	-67.7464	-68.0616	-75.2902	-75.4846	-81.7213	-81.9908	-95.7867	-95.9135	-63.2894	-84.088
5IVT	-12.903	-87.3653	-87.225	-78.3824	-78.4404	-88.5754	-88.4631	-73.5735	-73.6882	-78.9971	-79.1114	-85.0809	-85.2926	-97.1958	-97.2864	-67.3149	-86.5795
5TYS	-15.6404	-110.154	-110.129	-103.742	-103.902	-110.974	-110.976	-99.8482	-100.013	-104.378	-104.464	-107.704	-107.72	-116.097	-116.089	-86.9817	-109.785
5ULT	-12.1537	-83.9486	-83.7303	-74.9838	-74.9615	-85.2336	-85.049	-70.4192	-70.421	-75.229	-75.2303	-77.7495	-77.7934	-94.0626	-94.0189	-63.595	-82.7031
5UOV	-10.1573	-66.9281	-67.1237	-56.9368	-57.4472	-67.4826	-67.7178	-51.589	-52.1464	-61.0447	-61.35	-67.1598	-67.5727	-75.6811	-75.9177	-50.0196	-68.8869
6CDJ	-14.9905	-87.978	-87.9691	-78.0934	-78.3507	-89.0724	-89.0985	-71.7241	-72.0306	-82.5623	-82.6373	-88.7616	-88.9604	-96.3708	-96.4991	-67.5908	-90.074
6CDL	-15.0892	-104.287	-104.25	-97.0078	-97.1535	-104.903	-104.895	-93.2674	-93.4531	-97.9615	-98.1021	-100.254	-100.506	-111.205	-111.3	-81.8111	-104.05
6VOE	-13.5072	-94.878	-95.0979	-85.82	-86.3486	-95.8518	-96.1018	-80.5373	-81.0892	-87.2454	-87.6321	-92.5811	-92.9207	-103.222	-103.393	-72.9861	-94.9451
7L10	-7.65331	-47.2732	-47.1818	-39.0735	-39.1837	-48.3326	-48.2702	-32.3942	-32.5443	-40.4758	-40.5453	-44.583	-44.7017	-51.7915	-51.8377	-34.2705	-47.1285
7L11	-9.72146	-55.5777	-55.4013	-45.9937	-46.0267	-56.5527	-56.4146	-36.1932	-36.2892	-45.0171	-45.1569	-45.377	-45.6354	-55.6623	-55.7053	-39.3584	-53.2991
7L12	-9.77667	-63.677	-63.5185	-54.8248	-54.8607	-64.8535	-64.7249	-48.8147	-48.9004	-54.8001	-54.9022	-58.0279	-58.2224	-70.6279	-70.6753	-47.1767	-62.3141
7L13	-10.985	-61.8586	-61.6916	-51.6335	-51.7001	-63.0723	-62.9434	-40.1663	-40.3036	-50.6136	-50.7807	-56.9522	-57.1202	-61.1735	-61.2346	-44.9926	-59.5626
7L14	-9.60187	-55.8717	-55.6251	-45.6286	-45.5963	-57.1927	-56.9844	-35.2872	-35.318	-45.2717	-45.3256	-48.0215	-48.1633	-57.364	-57.3713	-39.5885	-53.9376
7LMF	-10.2133	-56.6927	-56.5707	-49.4657	-49.5024	-57.6738	-57.575	-43.4328	-43.5209	-50.0812	-50.1526	-54.0646	-54.2215	-60.5243	-60.5888	-42.7629	-56.1069
7LMG	-9.68723	-55.7343	-55.6243	-48.3695	-48.4259	-56.5244	-56.4419	-41.6726	-41.7808	-48.6326	-48.7313	-52.3065	-52.4777	-57.8971	-57.9634	-41.7428	-54.8591
7LMH	-8.55504	-46.4664	-46.3625	-36.8374	-36.9653	-47.5609	-47.4921	-28.5542	-28.739	-39.0812	-39.1529	-42.9143	-43.1106	-50.4543	-50.5356	-32.7948	-46.7392
7LMI	-9.87565	-52.4602	-52.3698	-44.7077	-44.8028	-53.3589	-53.2968	-37.829	-37.9708	-45.7286	-45.8137	-49.2986	-49.4539	-55.3052	-55.3669	-38.7938	-52.1024
7M8M	-9.81642	-56.7777	-56.6045	-47.7777	-47.8077	-57.7248	-57.5891	-36.9659	-37.0548	-46.6524	-46.7725	-51.9066	-52.0049	-54.4095	-54.4339	-41.3816	-54.5478
7M8N	-9.92873	-61.5393	-61.3865	-51.796	-51.8661	-62.693	-62.5762	-41.7271	-41.8619	-51.3547	-51.4986	-56.008	-56.1973	-62.3924	-62.4533	-44.8987	-59.7421
7M8O	-10.5412	-64.6237	-64.4444	-55.7344	-55.7453	-65.6056	-65.4605	-45.8888	-45.9666	-53.9694	-54.1288	-58.1102	-58.3026	-63.8162	-63.8672	-47.8125	-61.9304
7M8P	-10.9201	-64.2785	-64.1231	-55.2168	-55.2647	-65.3729	-65.2506	-46.4543	-46.5613	-54.4592	-54.5974	-58.8659	-59.0432	-66.2322	-66.2839	-47.5588	-62.3439
7M8X	-8.97543	-57.0638	-56.8931	-47.6993	-47.7335	-58.1299	-57.9942	-39.1922	-39.2868	-48.2436	-48.3207	-49.7462	-49.967	-59.7384	-59.7895	-41.1755	-56.0061
7M8Y	-9.87002	-55.9893	-55.7908	-46.8711	-46.8728	-56.9672	-56.8069	-39.3734	-39.4197	-47.429	-47.4526	-51.4843	-51.5572	-60.1193	-60.1213	-40.7346	-54.979
7M8Z	-9.3643	-64.7822	-64.6061	-56.6776	-56.6749	-65.6965	-65.5522	-49.1498	-49.1985	-56.5539	-56.6149	-60.0397	-60.1615	-66.9139	-66.9404	-48.5872	-63.4419
7M90	-9.3643	-68.9913	-68.8405	-60.7928	-60.8212	-69.9026	-69.7827	-52.778	-52.8673	-60.7118	-60.8108	-66.1911	-66.3393	-70.5517	-70.6163	-52.3797	-67.7411
7M91	-10.7827	-68.3948	-68.2161	-60.8482	-60.8278	-69.46	-69.3078	-51.8049	-51.8392	-59.8703	-59.9468	-61.7207	-61.8522	-67.0417	-67.0571	-51.5511	-66.4609
7MYP	-12.2262	-98.6022	-98.3762	-92.718	-92.6081	-99.3242	-99.1267	-86.5842	-86.4934	-92.5829	-92.4938	-92.0484	-91.9843	-98.7865	-98.693	-77.216	-97.485
7N44	-10.4631	-65.6721	-65.5338	-57.1553	-57.2035	-66.757	-66.6469	-52.2628	-52.3612	-57.885	-57.9743	-59.9173	-60.1594	-73.839	-73.9069	-49.0484	-64.9437
7P51	-6.05313	-30.277	-30.213	-23.1678	-23.2772	-31.2183	-31.1772	-17.3671	-17.5183	-25.0651	-25.1224	-27.9913	-28.1489	-34.252	-34.3209	-20.9443	-30.6713

[truncated: 1 more sheets: Statistical_Results]
